# Supplementary material for: Highly conserved ion binding sites are not all functionally relevant in mouse KCC4
Source: Front Mol Biosci. 2025 Mar 31;12:1556250. doi: 10.3389/fmolb.2025.1556250 (PMC11994965; doi:10.3389/fmolb.2025.1556250)
Supplement: Supplementary file 4 [file DataSheet2.xlsx]

## Sheet: Data mock + KCC4 WT
All measurements from mock and KCC4 WT were combined and are shown in the same way in figure 3-5
		Biological replicat 1				Biological replicat 2				Biological replicat 3				Biological replicat 4				Biological replicat 5						Biological replicat 6				Biological replicat 7				Biological replicat 8				Biological replicat 9				Biological replicat 10				Biological replicat 11				Biological replicat 12
mock	time	tech. Replicat 1	tech. Replicat 2	tech. Replicat 3	time	tech. Replicat 1	tech. Replicat 2	tech. Replicat 3	time	tech. Replicat 1	tech. Replicat 2	tech. Replicat 3	time	tech. Replicat 1	tech. Replicat 2	tech. Replicat 3	time	tech. Replicat 1	tech. Replicat 2	tech. Replicat 3	tech. Replicat 4	tech. Replicat 5	time	tech. Replicat 1	tech. Replicat 2	tech. Replicat 3	time	tech. Replicat 1	tech. Replicat 2	tech. Replicat 3	time	tech. Replicat 1	tech. Replicat 2	tech. Replicat 3	time	tech. Replicat 1	tech. Replicat 2	tech. Replicat 3	time	tech. Replicat 1	tech. Replicat 2	tech. Replicat 3	time	tech. Replicat 1	tech. Replicat 2	tech. Replicat 3	time	tech. Replicat 1	tech. Replicat 2
	0	0.4366	0.5	0.5494	0	0.4275	0.4847	0.5449	0	0.545	0.7222	0.771	0	0.6016	0.5232	0.647	0	0.5016	0.5109	0.5959	0.4329	0.5832	0	0.3021	0.4059	0.6555	0	0.2576			0	0.2159	0.1853	0.3128	0	0.1704	0.2975		0	0.2472	0.6672		0	0.2208	0.2251	0.1879	0	0.4204	0.2755
	5.99	0.4981	0.506	0.5467	5.97	0.4208	0.4909	0.547	5.94	0.554	0.722	0.7794	5.94	0.6179	0.5202	0.6537	5.94	0.5537	0.6167	0.6389	0.4692	0.6117	5.92	0.3255	0.4317	0.7168	5.94	0.2601			5.93	0.2232	0.1845	0.3168	5.92	0.1885	0.3048		5.96	0.2501	0.6776		5.93	0.2182	0.2439	0.1909	5.93	0.4119	0.3074
	11.97	0.5082	0.5106	0.5629	11.97	0.4415	0.5033	0.5492	11.94	0.5601	0.7367	0.7905	11.93	0.6167	0.5344	0.6633	11.95	0.5813	0.6632	0.6671	0.5008	0.6503	11.92	0.3449	0.4554	0.7485	11.97	0.2654			11.93	0.2321	0.1928	0.3203	11.92	0.1842	0.3109		11.93	0.2588	0.6797		11.95	0.2224	0.2438	0.1944	11.92	0.4268	0.3012
	17.97	0.5111	0.5194	0.5696	17.97	0.4449	0.5029	0.5648	17.94	0.5696	0.7501	0.7965	17.95	0.6263	0.5297	0.6709	17.95	0.6134	0.7411	0.7018	0.5263	0.6847	17.92	0.3581	0.4775	0.7796	17.95	0.2702			17.93	0.2316	0.1937	0.3232	17.91	0.2057	0.3143		17.93	0.2566	0.6919		17.93	0.2181	0.2477	0.1917	17.92	0.4223	0.296
	23.97	0.5121	0.5198	0.572	23.97	0.4404	0.5072	0.5711	23.94	0.5691	0.7478	0.8088	23.93	0.6238	0.5414	0.667	23.95	0.6315	0.7489	0.7239	0.5413	0.7051	23.92	0.3647	0.4979	0.8127	23.94	0.2761			23.93	0.2284	0.1962	0.3265	23.91	0.1847	0.3096		23.94	0.2609	0.6895		23.93	0.2298	0.2444	0.1974	23.92	0.4261	0.3013
	29.97	0.524	0.5307	0.5754	29.97	0.4495	0.5179	0.5741	29.95	0.5764	0.7584	0.819	29.96	0.6319	0.5473	0.6775	29.96	0.6528	0.7311	0.7593	0.5547	0.71	29.93	0.3841	0.5057	0.8335	29.96	0.275			29.94	0.238	0.1965	0.3306	29.91	0.2083	0.3308		29.93	0.2617	0.6948		29.93	0.2298	0.2471	0.2026	29.95	0.4322	0.3383
	35.99	0.5298	0.5335	0.5815	35.97	0.4469	0.5168	0.5843	35.94	0.5782	0.7636	0.8152	35.94	0.6409	0.5353	0.6777	35.95	0.6644	0.7527	0.7679	0.5635	0.7237	35.92	0.3872	0.5242	0.8574	35.95	0.2781			35.93	0.2364	0.1989	0.331	35.92	0.2306	0.3266		35.96	0.2641	0.7091		35.93	0.2435	0.2645	0.1973	35.93	0.4317	0.319
slope		0.00199596	0.000947406	0.00096933		0.000681942	0.000918284	0.00115727		0.000913781	0.00123997	0.00137091		0.000911239	0.000580889	0.000854203		0.00438756	0.00619069	0.00484554	0.00359266	0.00400742		0.00233755	0.00325008	0.00538222		0.000607599				0.000520564	0.000406405	0.000526745		0.00131577	0.000822657			0.000452651	0.00101237			0.000588669	0.000745852	0.00032542		0.000440026	0.0011463
% activity (normalised according to KCC4 WT)		76.9231	34.6154	38.4615		28.3784	36.4865	48.6486		42.1875	56.25	65.625		44.2623	29.5082	44.2623		31.2094	33.8101	33.8101	26.0078	29.909		34.0741	48.8889	80		29.2683				25.4237	20.339	25.4237		58.5586	36.036			25.1256	50.2513			17.3913	20.2899	23.1884		16.129	44.3548
total mean	37.5904
standard deviation	15
		Biological replicat 1				Biological replicat 2				Biological replicat 3				Biological replicat 4				Biological replicat 5				Biological replicat 6				Biological replicat 7				Biological replicat 8				Biological replicat 9						Biological replicat 10						Biological replicat 11
mmKCC4 WT	time	tech. Replicat 1	tech. Replicat 2	tech. Replicat 3	time	tech. Replicat 1	tech. Replicat 2	tech. Replicat 3	time	tech. Replicat 1	tech. Replicat 2	tech. Replicat 3	time	tech. Replicat 1	tech. Replicat 2	tech. Replicat 3	time	tech. Replicat 1	tech. Replicat 2	tech. Replicat 3	time	tech. Replicat 1	tech. Replicat 2	tech. Replicat 3	time	tech. Replicat 1	tech. Replicat 2	tech. Replicat 3	time	tech. Replicat 1	tech. Replicat 2	tech. Replicat 3	time	tech. Replicat 1	tech. Replicat 2	tech. Replicat 3	tech. Replicat 4	tech. Replicat 5	time	tech. Replicat 1	tech. Replicat 2	tech. Replicat 3	tech. Replicat 4	tech. Replicat 5	time	tech. Replicat 1	tech. Replicat 2	tech. Replicat 3	tech. Replicat 4
	0	0.8839	0.9253	0.9351	0	0.9492	0.8769	0.9388	0	0.9718	0.9693	0.9549	0	0.9197	0.9828	0.9353	0	0.9316	0.8352	0.8873	0	0.8451	0.8506	0.8051	0	0.8369	0.8352	0.8231	0	0.8303	0.8536	0.8372	0	1.065	0.9288	0.9515	0.9099	0.8651	0	0.9328	0.9234	0.9246	0.911	0.8565	0	0.9632	0.942	0.9143	0.9491
	6.02	0.8983	0.9461	0.9703	6.02	0.9723	0.901	0.962	5.96	0.9874	0.9951	0.9624	5.96	0.9391	1.009	0.9394	5.97	0.9444	0.8556	0.8949	5.97	0.8555	0.8712	0.8322	5.97	0.8412	0.8452	0.8623	5.97	0.8399	0.8719	0.8562	5.94	1.161	1.003	1.044	0.9692	0.9233	5.94	1.002	0.9819	0.9652	0.9632	0.9104	5.92	1.023	0.9928	0.9901	1.038
	12.01	0.9155	0.9732	0.9797	12.01	0.9845	0.9276	0.9778	11.94	1.008	1.012	0.9924	11.94	0.9642	1.027	0.9546	11.97	0.9674	0.8689	0.9095	11.97	0.8667	0.8852	0.8468	11.97	0.8524	0.8564	0.8695	11.97	0.8642	0.8925	0.8592	11.96	1.26	1.056	1.1	1.038	0.9874	11.96	1.042	1.032	1.02	1.021	0.9451	11.92	1.076	1.04	1.031	1.112
	18.04	0.9316	0.9867	0.9961	18.04	0.996	0.929	0.9891	17.93	1.001	1.031	1.008	17.93	0.9727	1.033	0.9802	17.97	0.9843	0.8812	0.9307	17.97	0.8693	0.8954	0.846	17.97	0.8656	0.8629	0.8632	17.97	0.8844	0.8994	0.8798	17.94	1.326	1.115	1.149	1.098	1.036	17.94	1.079	1.067	1.07	1.055	0.9737	17.92	1.122	1.055	1.063	1.165
	24.01	0.9513	0.9959	1.005	24.01	1.016	0.9455	1.011	23.95	1.032	1.04	1.031	23.95	0.9905	1.053	0.9815	23.98	0.9881	0.9023	0.9387	23.98	0.8996	0.9031	0.866	23.99	0.8824	0.873	0.8645	23.99	0.8866	0.9133	0.8981	23.94	1.39	1.159	1.204	1.128	1.072	23.94	1.127	1.106	1.113	1.097	1.021	23.92	1.165	1.084	1.104	1.219
	30.01	0.9546	1.016	1.034	30.01	1.034	0.9664	1.031	29.93	1.046	1.059	1.026	29.93	1.012	1.048	1.007	29.97	1.015	0.922	0.9545	29.97	0.9032	0.9114	0.8756	29.97	0.8899	0.8786	0.8913	29.97	0.8959	0.9247	0.8989	29.94	1.429	1.196	1.241	1.175	1.107	29.94	1.138	1.141	1.141	1.129	1.06	29.93	1.182	1.109	1.136	1.278
	36.02	0.9633	1.019	1.038	36.02	1.047	0.9714	1.035	35.96	1.049	1.066	1.042	35.96	1.022	1.073	1.017	35.97	1.011	0.9251	0.9579	35.97	0.9022	0.9312	0.8781	35.97	0.9	0.9017	0.9092	35.97	0.9101	0.9481	0.9124	35.94	1.474	1.234	1.268	1.205	1.142	35.94	1.171	1.159	1.162	1.158	1.071	35.92	1.208	1.127	1.171	1.298
slope		0.00230068	0.00264	0.00274597		0.00266776	0.00257197	0.00273617		0.00222122	0.00265622	0.00254456		0.00285376	0.00223172	0.0024263		0.00238256	0.00259583	0.00214511		0.00178429	0.00202519	0.00193519		0.0018861	0.00168462	0.00185306		0.00222585	0.00244077	0.00208369		0.0112798	0.00836965	0.00862482	0.00826447	0.00764351		0.00638501	0.00654866	0.00689353	0.00684451	0.00606974		0.00680128	0.00495377	0.00676236	0.00973506
% activity (normalised according to KCC4 WT)		88.4615	100	103.846		103.846	100	103.846		89.1892	105.405	101.351		117.568	89.1892	97.2973		112.5	121.875	98.4375		84.375	93.75	89.0625		93.4426	83.6066	93.4426		108.197	118.033	103.279		146.944	109.233	111.834	107.932	98.8296		83.225	84.5254	89.7269	79.3238	88.4265		100.9	73.4913	100.322	144.424
total mean	100.006
standard deviation	14
[truncated: 155 more columns]

## Sheet: Fig 3
		Biological replicat 1				Biological replicat 2				Biological replicat 3				Biological replicat 4				Biological replicat 5				Biological replicat 6				Biological replicat 7						Biological replicat 8
N131S	time	tech. Replicat 1	tech. Replicat 2	tech. Replicat 3	time	tech. Replicat 1	tech. Replicat 2	tech. Replicat 3	time	tech. Replicat 1	tech. Replicat 2	tech. Replicat 3	time	tech. Replicat 1	tech. Replicat 2	tech. Replicat 3	time	tech. Replicat 1	tech. Replicat 2	tech. Replicat 3	time	tech. Replicat 1	tech. Replicat 2	tech. Replicat 3	time	tech. Replicat 1	tech. Replicat 2	tech. Replicat 3	tech. Replicat 4	tech. Replicat 5	time	tech. Replicat 1	tech. Replicat 2	tech. Replicat 3	tech. Replicat 4	tech. Replicat 5
	0	0.9413	0.8684	0.8687	0	0.8535	0.8528	0.8326	0	0.9261	0.8605	0.8696	0	0.863	0.8475	0.8484	0	0.7928	0.7991	0.8041	0	0.7612	0.7771	0.7813	0	0.8217	0.8458	0.8167	0.8345	0.7956	0	0.8399	0.8381	0.7901	0.8625	0.8431
	5.99	0.9449	0.8736	0.861	5.99	0.8629	0.8669	0.8363	5.97	0.9508	0.8761	0.8857	5.97	0.8778	0.8516	0.8565	5.94	0.8016	0.7978	0.8088	5.94	0.7724	0.7919	0.7822	5.95	0.8402	0.8587	0.8272	0.8466	0.819	5.92	0.8493	0.854	0.8076	0.8634	0.8584
	11.97	0.9718	0.8998	0.8776	11.97	0.8733	0.8744	0.8457	11.97	0.9504	0.884	0.8925	11.97	0.8827	0.8559	0.8723	11.94	0.8067	0.7969	0.8116	11.93	0.7744	0.8086	0.7874	11.93	0.8504	0.8629	0.8395	0.8482	0.8236	11.92	0.8614	0.8697	0.8204	0.8631	0.8578
	17.97	0.9625	0.8955	0.8889	17.97	0.8892	0.8778	0.8559	17.97	0.9588	0.8912	0.9065	17.97	0.8887	0.8782	0.8705	17.94	0.8133	0.8082	0.8159	17.95	0.7797	0.8115	0.7971	17.92	0.858	0.878	0.8533	0.8556	0.8259	17.92	0.8647	0.8767	0.8305	0.8831	0.8599
	23.97	0.9711	0.9069	0.8881	23.97	0.8887	0.8883	0.8527	23.97	0.974	0.9094	0.9113	23.97	0.8984	0.8748	0.8902	23.94	0.8168	0.8115	0.821	23.93	0.7867	0.8208	0.8057	23.93	0.8773	0.8856	0.8695	0.8724	0.8461	23.92	0.8814	0.8769	0.8415	0.9026	0.8725
	29.97	0.9957	0.9179	0.9007	29.97	0.9003	0.8973	0.8761	29.97	0.9716	0.9057	0.9271	29.97	0.9084	0.8784	0.8907	29.95	0.834	0.815	0.8307	29.96	0.7865	0.8176	0.8106	29.93	0.8836	0.9032	0.8639	0.8713	0.8585	29.92	0.8917	0.8941	0.8404	0.8969	0.8916
	35.99	0.9999	0.9194	0.9086	35.99	0.9037	0.9042	0.8795	35.97	0.9826	0.9242	0.9246	35.97	0.9202	0.8932	0.9048	35.94	0.8398	0.8175	0.8439	35.94	0.8024	0.8279	0.8234	35.95	0.8809	0.9045	0.8779	0.8917	0.8537	35.92	0.8961	0.9025	0.8526	0.9178	0.9055
slope		0.00164766	0.00148069	0.00124818		0.00143375	0.00136303	0.00135361		0.00139754	0.00164186	0.00158763		0.00147991	0.00124833	0.00152164		0.00128643	0.000621058	0.00102854		0.000977374	0.00128611	0.00120006		0.00173534	0.00171498	0.00170998	0.00146145	0.0016431		0.0016297	0.00167223	0.00163394	0.00162434	0.00159946
% activity (normalized according to KCC4 WT)		61.5385	57.6923	46.1538		53.8462	53.8462	53.8462		56.7568	64.8649	64.8649		60.8108	48.6486	60.8108		60.9375	28.125	46.875		49.1803	63.9344	59.0164		76.5766	76.5766	76.5766	67.5676	72.0721		80.402	85.4271	80.402	80.402	80.402
total mean	63.1483
standard deviation	13
		Biological replicat 1				Biological replicat 2				Biological replicat 3				Biological replicat 4				Biological replicat 5						Biological replicat 6						Biological replicat 7						Biological replicat 8						Biological replicat 9						Biological replicat 10
I132S	time	tech. Replicat 1	tech. Replicat 2	tech. Replicat 3	time	tech. Replicat 1	tech. Replicat 2	tech. Replicat 3	time	tech. Replicat 1	tech. Replicat 2	tech. Replicat 3	time	tech. Replicat 1	tech. Replicat 2	tech. Replicat 3	time	tech. Replicat 1	tech. Replicat 2	tech. Replicat 3	tech. Replicat 4	tech. Replicat 5	time	tech. Replicat 1	tech. Replicat 2	tech. Replicat 3	tech. Replicat 4	tech. Replicat 5	time	tech. Replicat 1	tech. Replicat 2	tech. Replicat 3	tech. Replicat 4	tech. Replicat 5	time	tech. Replicat 1	tech. Replicat 2	tech. Replicat 3	tech. Replicat 4	tech. Replicat 5	time	tech. Replicat 1	tech. Replicat 2	tech. Replicat 3	tech. Replicat 4	tech. Replicat 5	time	tech. Replicat 1	tech. Replicat 2
	0	0.6956	0.6994	0.6833	0	0.7326	0.7399		0	0.78	0.71	0.7173	0	0.7136	0.7019	0.7325	0	0.3006	0.3458	0.3608	0.3792	0.3845	0	0.2653	0.3525	0.3547	0.3766	0.3946	0	0.3823	0.3496	0.3656	0.3553	0.3408	0	0.7495	0.734	0.7163	0.7398	0.756	0	0.8139	0.7235	0.7653	0.7247	0.7603	0	0.7785	0.7595
	5.93	0.7079	0.7052	0.6929	5.93	0.7421	0.7586		5.95	0.7843	0.7157	0.7234	5.95	0.7313	0.7279	0.7471	5.95	0.4416	0.4319	0.4275	0.4328	0.4343	5.95	0.416	0.4338	0.438	0.427	0.4501	5.93	0.3936	0.3544	0.3745	0.3579	0.3392	5.94	0.7561	0.7549	0.7332	0.7571	0.7782	5.94	0.822	0.7448	0.774	0.7566	0.7787	5.93	0.8021	0.7786
	11.93	0.7085	0.7184	0.706	11.93	0.7485	0.7688		11.95	0.7996	0.74	0.7368	11.95	0.7323	0.7379	0.7489	11.96	0.4787	0.4717	0.4557	0.4613	0.4607	11.96	0.462	0.467	0.4648	0.4584	0.4768	11.95	0.3956	0.3635	0.3783	0.3689	0.3577	11.97	0.7867	0.7595	0.7536	0.7842	0.7895	11.97	0.8472	0.7508	0.7886	0.768	0.7854	11.92	0.809	0.7976
	17.95	0.7267	0.7306	0.7219	17.95	0.7713	0.7845		17.95	0.8138	0.7453	0.7502	17.95	0.746	0.7486	0.7688	17.94	0.4969	0.4809	0.4722	0.4705	0.4739	17.94	0.4875	0.4901	0.4718	0.4741	0.4878	17.93	0.394	0.3709	0.3806	0.374	0.3552	17.94	0.7855	0.7822	0.7664	0.7792	0.7894	17.94	0.8565	0.7727	0.7982	0.7685	0.7972	17.92	0.8352	0.814
	23.93	0.7369	0.7405	0.7355	23.93	0.7707	0.7982		23.95	0.8201	0.7429	0.7519	23.95	0.7488	0.7505	0.7687	23.95	0.511	0.4874	0.4833	0.4805	0.4743	23.95	0.4922	0.4926	0.4867	0.478	0.4917	23.93	0.4102	0.369	0.3881	0.3693	0.3622	23.94	0.8061	0.7856	0.7644	0.7936	0.8228	23.94	0.8526	0.768	0.8153	0.7825	0.8091	23.92	0.8357	0.814
	29.93	0.7435	0.7514	0.7402	29.93	0.7866	0.8192		29.95	0.829	0.7528	0.7701	29.95	0.7685	0.7682	0.7925	29.95	0.5066	0.4972	0.4874	0.4846	0.4838	29.95	0.4993	0.5014	0.4898	0.4784	0.5049	29.93	0.4149	0.3823	0.4012	0.3806	0.3669	29.94	0.8074	0.8019	0.7872	0.8145	0.8208	29.94	0.8771	0.7763	0.8106	0.7991	0.8199	29.95	0.8472	0.8338
	35.93	0.7525	0.7659	0.7464	35.93	0.7919	0.826		35.95	0.836	0.7605	0.777	35.95	0.7736	0.771	0.7968	35.95	0.5228	0.498	0.4904	0.4852	0.4821	35.95	0.5138	0.5111	0.4929	0.4889	0.5124	35.93	0.4167	0.3941	0.3935	0.3833	0.3803	35.94	0.8263	0.8173	0.7915	0.8222	0.8486	35.94	0.8872	0.7929	0.8287	0.7983	0.8395	35.93	0.8452	0.8487
slope		0.00161098	0.00187159	0.0018678		0.00172315	0.00243687			0.00165568	0.00136175	0.0017135		0.00161383	0.00178981	0.00180816		0.00493496	0.00358981	0.00319296	0.00262489	0.002414		0.00561029	0.00379073	0.00321586	0.00273511	0.00284601		0.000955966	0.00116123	0.000875487	0.000773701	0.00106366		0.00210051	0.00220485	0.00205243	0.00221358	0.00236183		0.0019997	0.0017184	0.00172894	0.00190846	0.00204828		0.00188807	0.00234957
% activity (normalized according to KCC4 WT)		78.0488	92.6829	92.6829		82.9268	117.073			86.4407	71.1864	86.4407		81.3559	91.5254	91.5254		142.029	104.348	92.7536	75.3623	69.5652		162.319	110.145	92.7536	78.2609	81.1594		28.9855	34.7826	26.087	23.1884	31.8841		84.6774	88.7097	84.6774	88.7097	96.7742		80.6452	68.5484	68.5484	76.6129	80.6452		76.6129	92.7419
total mean	89.7424
standard deviation	31
		Biological replicat 1				Biological replicat 2				Biological replicat 3				Biological replicat 4				Biological replicat 5						Biological replicat 6
Y216F	time	tech. Replicat 1	tech. Replicat 2	tech. Replicat 3	time	tech. Replicat 1	tech. Replicat 2	tech. Replicat 3	time	tech. Replicat 1	tech. Replicat 2	tech. Replicat 3	time	tech. Replicat 1	tech. Replicat 2	tech. Replicat 3	time	tech. Replicat 1	tech. Replicat 2	tech. Replicat 3	tech. Replicat 4	tech. Replicat 5	time	tech. Replicat 1	tech. Replicat 2	tech. Replicat 3	tech. Replicat 4	tech. Replicat 5
	0	0.9013	0.8582	0.9412	0	0.875	0.861	0.8738	0	0.8068	0.8261	0.8097	0	0.7957	0.8425	0.8071	0	0.947	0.9712	0.9657	0.9512	0.8822	0	0.9394	0.929	0.9646	0.9653	0.9189
	6.02	0.9058	0.8807	0.9574	5.96	0.8893	0.8833	0.8792	5.97	0.8102	0.8281	0.8298	5.97	0.8016	0.8512	0.8092	5.94	0.9763	1.008	1.013	0.9849	0.9331	5.92	0.9545	0.9765	0.9822	0.9934	0.9537
	12.01	0.9071	0.8729	0.9505	11.94	0.9042	0.8844	0.8781	11.97	0.8236	0.8361	0.8398	11.97	0.812	0.8604	0.8212	11.96	1.008	1.038	1.05	1.025	0.9699	11.92	0.9899	1	1.003	1.02	1.006
	18.04	0.9338	0.8856	0.9266	17.93	0.9093	0.9013	0.891	17.97	0.8362	0.8333	0.8511	17.97	0.8252	0.8586	0.8229	17.94	1.042	1.079	1.082	1.061	1.007	17.92	1.013	1.02	1.022	1.069	1.04
	24.01	0.9342	0.8964	0.9697	23.95	0.9166	0.8998	0.9048	23.98	0.843	0.8643	0.8222	23.99	0.8287	0.8736	0.8257	23.94	1.06	1.095	1.114	1.097	1.035	23.92	1.025	1.057	1.056	1.101	1.067
	30.01	0.9309	0.8983	0.9621	29.93	0.925	0.9203	0.9094	29.97	0.8577	0.8649	0.8605	29.97	0.8315	0.8828	0.8452	29.94	1.083	1.127	1.134	1.12	1.057	29.93	1.037	1.077	1.069	1.129	1.097
	36.02	0.942	0.9113	0.9859	35.96	0.9422	0.923	0.9224	35.97	0.8606	0.8688	0.868	35.97	0.8384	0.8816	0.845	35.94	1.104	1.134	1.152	1.141	1.091	35.92	1.066	1.087	1.092	1.145	1.136
slope		0.00118693	0.00129745	0.000967565		0.00170042	0.00164053	0.00138816		0.00164251	0.00136935	0.00130194		0.00121837	0.00115347	0.00113256		0.00438827	0.00466811	0.00515363	0.00543239	0.00559705		0.00345606	0.0043618	0.00362876	0.00531238	0.00595313
% activity (normalized according to KCC4 WT)		46.1538	50	38.4615		68.9189	64.8649	56.7568		75	65.625	60.9375		59.0164	59.0164	54.0984		57.2172	61.1183	67.6203	70.2211	61.1183		51.8519	65.1852	53.3333	78.5185	88.8889
total mean	61.5419
standard deviation	11
		Biological replicat 1				Biological replicat 2				Biological replicat 3				Biological replicat 4				Biological replicat 5						Biological replicat 6						Biological replicat 7						Biological replicat 8						Biological replicat 9						Biological replicat 10
P429H	time	tech. Replicat 1	tech. Replicat 2	tech. Replicat 3	time	tech. Replicat 1	tech. Replicat 2	tech. Replicat 3	time	tech. Replicat 1	tech. Replicat 2	tech. Replicat 3	time	tech. Replicat 1	tech. Replicat 2	tech. Replicat 3	time	tech. Replicat 1	tech. Replicat 2	tech. Replicat 3	tech. Replicat 4	tech. Replicat 5	time	tech. Replicat 1	tech. Replicat 2	tech. Replicat 3	tech. Replicat 4	tech. Replicat 5	time	tech. Replicat 1	tech. Replicat 2	tech. Replicat 3	tech. Replicat 4	tech. Replicat 5	time	tech. Replicat 1	tech. Replicat 2	tech. Replicat 3	tech. Replicat 4	tech. Replicat 5	time	tech. Replicat 1	tech. Replicat 2	tech. Replicat 3	tech. Replicat 4	tech. Replicat 5	time	tech. Replicat 1	tech. Replicat 2
	0	0.757	0.7365	0.7256	0	0.7389	0.7448	0.7468	0	0.733	0.7334	0.7374	0	0.7304	0.6964	0.7005	0	0.3802	0.3766	0.3515	0.3691	0.3441	0	0.3637	0.3704	0.355	0.3562	0.3468	0	0.795	0.7911	0.7801	0.7539	0.7365	0	0.7595	0.7757	0.7324	0.699	0.7648	0	0.8733	0.8931	0.8508	0.8839	0.833	0	0.8606	0.9085
	5.94	0.7648	0.7534	0.7456	5.94	0.7519	0.7522	0.7628	5.93	0.7401	0.739	0.7447	5.93	0.7437	0.7093	0.7114	5.93	0.3834	0.3923	0.3593	0.3768	0.3527	5.93	0.3746	0.3712	0.3542	0.3644	0.3494	5.93	0.809	0.8046	0.7906	0.7809	0.7481	5.93	0.7745	0.7793	0.7359	0.7293	0.781	5.95	0.9257	0.9181	0.9295	0.8581	0.8534	5.95	0.8988	0.9889
	11.97	0.7791	0.7635	0.7662	11.97	0.7707	0.7565	0.7731	11.93	0.7535	0.7552	0.7615	11.93	0.7548	0.7201	0.7179	11.95	0.3918	0.3921	0.3547	0.3753	0.361	11.95	0.3822	0.3879	0.3621	0.3671	0.3555	11.92	0.8249	0.8194	0.8091	0.7915	0.7651	11.92	0.7883	0.7835	0.7389	0.7289	0.7931	11.95	0.93	0.9474	0.8775	0.914	0.8725	11.95	0.9249	0.9835
	17.95	0.7993	0.7779	0.7799	17.95	0.7855	0.7705	0.7863	17.93	0.7646	0.7658	0.7804	17.93	0.7645	0.7126	0.7356	17.93	0.4083	0.3972	0.3793	0.3959	0.3629	17.93	0.3972	0.3933	0.3683	0.3726	0.3585	17.92	0.8504	0.8362	0.8312	0.7991	0.7754	17.92	0.7998	0.8036	0.7436	0.7476	0.7994	17.95	0.9515	0.9671	0.8864	0.9001	0.8908	17.95	0.973	1.003
	23.94	0.808	0.7945	0.7794	23.94	0.7849	0.7794	0.7879	23.93	0.7746	0.7729	0.792	23.93	0.7813	0.7355	0.7381	23.93	0.4167	0.3998	0.376	0.3928	0.3679	23.93	0.3929	0.3997	0.3789	0.3831	0.3647	23.92	0.8634	0.8516	0.8385	0.8174	0.7867	23.92	0.796	0.8114	0.7566	0.7443	0.8112	23.96	0.9787	0.9674	0.9056	0.9075	0.9108	23.96	0.9914	1.05
	29.96	0.8226	0.8068	0.7915	29.96	0.8032	0.7899	0.7958	29.94	0.7879	0.788	0.8027	29.94	0.7784	0.7399	0.7442	29.93	0.4097	0.4039	0.3795	0.3994	0.3774	29.93	0.4073	0.4039	0.3774	0.3883	0.3706	29.95	0.8609	0.8521	0.8653	0.8221	0.7986	29.95	0.8242	0.814	0.7568	0.754	0.826	29.95	1.011	0.9837	0.9204	0.9189	0.9081	29.95	1.01	1.065
	35.95	0.8323	0.8103	0.8151	35.95	0.8179	0.8148	0.8019	35.93	0.7997	0.7955	0.8157	35.93	0.7945	0.7475	0.7646	35.93	0.4225	0.4104	0.3852	0.4055	0.366	35.93	0.4166	0.4078	0.3946	0.3966	0.3758	35.93	0.8834	0.8623	0.8668	0.8377	0.8029	35.93	0.8159	0.8358	0.7695	0.7639	0.8355	35.95	1.026	0.9983	0.9507	0.9285	0.9387	35.95	1.02	1.108
slope		0.00220669	0.0021397	0.00222489		0.00210776	0.00183678	0.00146583		0.001888	0.00179978	0.00227293		0.00171717	0.00136986	0.00165716		0.0012183	0.000788227	0.000970169	0.00102447	0.000726941		0.00139941	0.00112901	0.0010851	0.0011027	0.000826236		0.00242754	0.00203017	0.00261537	0.00214253	0.00191722		0.00164615	0.0016543	0.00101788	0.0015453	0.00190774		0.00403495	0.00278034	0.00184336	0.0014832	0.00276885		0.00456941	0.00486744
% activity (normalized according to KCC4 WT)		107.317	102.439	107.317		102.439	87.8049	73.1707		96.6102	91.5254	116.949		86.4407	71.1864	86.4407		34.7826	28.9855	28.9855	28.9855	20.2899		40.5797	31.8841	31.8841	31.8841	23.1884		96.7742	80.6452	104.839	84.6774	76.6129		64.5161	68.5484	40.3226	60.4839	76.6129		138.889	97.2222	62.5	52.0833	97.2222		159.722	170.139
total mean	86.6537
standard deviation	41
		Biological replicat 1				Biological replicat 2				Biological replicat 3				Biological replicat 4				Biological replicat 5						Biological replicat 6
T432A	time	tech. Replicat 1	tech. Replicat 2	tech. Replicat 3	time	tech. Replicat 1	tech. Replicat 2	tech. Replicat 3	time	tech. Replicat 1	tech. Replicat 2	tech. Replicat 3	time	tech. Replicat 1	tech. Replicat 2	tech. Replicat 3	time	tech. Replicat 1	tech. Replicat 2	tech. Replicat 3	tech. Replicat 4	tech. Replicat 5	time	tech. Replicat 1	tech. Replicat 2	tech. Replicat 3	tech. Replicat 4	tech. Replicat 5
	0	0.8216	0.8138	0.8299	0	0.8637	0.8576	0.8756	0	0.7815	0.7448	0.7659	0	0.8103	0.7956	0.793	0	0.9165	0.9236	0.914	0.9135	0.8853	0	0.9482	0.9509	0.9652	0.9533	0.8727
	6.02	0.8298	0.8276	0.8474	5.96	0.8794	0.862	0.8892	5.97	0.7846	0.7675	0.7811	5.97	0.8214	0.8026	0.807	5.94	0.9828	0.9806	0.9727	0.9651	0.9279	5.92	0.9726	0.9498	0.9848	0.9697	0.9034
	12.01	0.8346	0.8317	0.8585	11.94	0.8827	0.8704	0.8993	11.97	0.801	0.7668	0.7903	11.97	0.8353	0.8142	0.8016	11.96	1.046	1.038	1.021	1.024	0.9699	11.92	0.9929	0.9897	1.014	0.9982	0.9377
	18.04	0.8467	0.8421	0.8544	17.93	0.8985	0.88	0.904	17.97	0.7955	0.7822	0.7992	17.97	0.8483	0.8192	0.8138	17.94	1.091	1.096	1.078	1.069	1.004	17.92	1.026	1	1.033	1.024	0.955
	24.01	0.8571	0.8446	0.8743	23.95	0.9097	0.8941	0.9232	23.98	0.7958	0.7889	0.7996	23.99	0.8391	0.8263	0.8158	23.94	1.143	1.121	1.134	1.113	1.033	23.92	1.036	1.019	1.051	1.057	0.9808
	30.01	0.8653	0.8702	0.8697	29.93	0.9118	0.8978	0.9188	29.97	0.8052	0.7909	0.8183	29.97	0.8575	0.8329	0.827	29.94	1.175	1.161	1.173	1.143	1.055	29.93	1.039	1.03	1.07	1.078	1.003
	36.02	0.8692	0.8664	0.8934	35.96	0.9219	0.9102	0.9413	35.97	0.8165	0.8051	0.8219	35.97	0.8561	0.839	0.8288	35.94	1.218	1.185	1.218	1.181	1.072	35.92	1.063	1.049	1.082	1.097	1.025
slope		0.0014062	0.00152286	0.00149304		0.00158719	0.00150831	0.00166973		0.000839605	0.00148744	0.00149876		0.00127048	0.00120821	0.000962194		0.0082585	0.0073174	0.00849542	0.00743277	0.00522823		0.00310041	0.00288504	0.00332431	0.00421117	0.00416683
% activity (normalized according to KCC4 WT)		53.8462	57.6923	57.6923		64.8649	60.8108	68.9189		37.5	70.3125	70.3125		63.9344	59.0164	49.1803		107.932	94.9285	110.533	96.2289	67.6203		45.9259	42.963	48.8889	62.2222	62.2222
total mean	66.0703
standard deviation	20
[truncated: 39 more columns]

## Sheet: Fig 4
G134A		Biological replicat 1						Biological replicat 2						Biological replicat 3						Biological replicat 4						Biological replicat 5						Biological replicat 6						Biological replicat 7						Biological replicat 8
	time	tech. Replicat 1	tech. Replicat 2	tech. Replicat 3	tech. Replicat 4	tech. Replicat 5	time	tech. Replicat 1	tech. Replicat 2	tech. Replicat 3	tech. Replicat 4	tech. Replicat 5	time	tech. Replicat 1	tech. Replicat 2	tech. Replicat 3	tech. Replicat 4	tech. Replicat 5	time	tech. Replicat 1	tech. Replicat 2	tech. Replicat 3	tech. Replicat 4	tech. Replicat 5	time	tech. Replicat 1	tech. Replicat 2	tech. Replicat 3	tech. Replicat 4	tech. Replicat 5	time	tech. Replicat 1	tech. Replicat 2	tech. Replicat 3	tech. Replicat 4	tech. Replicat 5	time	tech. Replicat 1	tech. Replicat 2	tech. Replicat 3	tech. Replicat 4	tech. Replicat 5	time	tech. Replicat 1	tech. Replicat 2	tech. Replicat 3	tech. Replicat 4	tech. Replicat 5
	0	0.83	0.824	0.7802	0.7912	0.7957	0	0.8048	0.7924	0.762	0.7858	0.7969	0	0.8095	0.8055	0.7995	0.7784	0.8212	0	0.8302	0.8354	0.8454	0.833	0.8414	0	0.8581	0.82	0.8188	0.8175	0.8068	0	0.8524	0.8282	0.7513	0.7776	0.8079	0	0.7061	0.6617	0.6384	0.6563	0.6483	0	0.7159	0.6776	0.658	0.6658	0.6477
	5.93	0.8427	0.8473	0.7923	0.8142	0.7892	5.93	0.8266	0.8056	0.782	0.7847	0.8139	5.93	0.8056	0.8163	0.8064	0.7791	0.8409	5.91	0.8589	0.8435	0.8343	0.846	0.8623	5.91	0.8765	0.8381	0.8268	0.8319	0.831	5.91	0.8627	0.8496	0.7712	0.7863	0.8314	5.92	0.724	0.6708	0.6475	0.6703	0.6576	5.93	0.7387	0.6883	0.6766	0.6774	0.6509
	11.95	0.8642	0.8618	0.796	0.8296	0.8212	11.95	0.8304	0.8191	0.7927	0.807	0.8254	11.95	0.8275	0.822	0.8268	0.8007	0.8503	11.91	0.8683	0.852	0.8622	0.855	0.8904	11.91	0.8913	0.8548	0.8441	0.8365	0.8421	11.91	0.8667	0.8386	0.7735	0.7931	0.8262	11.92	0.7376	0.6939	0.6493	0.6783	0.6676	11.93	0.7277	0.6876	0.6869	0.688	0.6656
	17.95	0.8716	0.8684	0.8054	0.8213	0.8245	17.95	0.8498	0.8395	0.8044	0.8103	0.8256	17.95	0.8363	0.8322	0.8331	0.8028	0.8557	17.91	0.8637	0.8601	0.8677	0.8775	0.8895	17.91	0.8995	0.8621	0.8513	0.8465	0.8476	17.91	0.8772	0.8612	0.7817	0.8045	0.837	17.92	0.7474	0.6926	0.6704	0.6875	0.6812	17.95	0.7416	0.6974	0.6898	0.6956	0.6611
	23.98	0.8848	0.8906	0.8167	0.8508	0.835	23.98	0.8653	0.8431	0.8136	0.8248	0.8483	23.98	0.8456	0.8454	0.8419	0.8247	0.878	23.91	0.8837	0.8748	0.8806	0.8796	0.9027	23.91	0.9033	0.8693	0.8637	0.8622	0.8587	23.91	0.8812	0.8635	0.8017	0.8103	0.8469	23.92	0.7606	0.7057	0.6739	0.6962	0.6808	23.93	0.7554	0.704	0.7072	0.7011	0.6818
	29.95	0.9025	0.8923	0.827	0.8517	0.8509	29.95	0.8629	0.8509	0.8199	0.8276	0.8512	29.95	0.8609	0.8489	0.8496	0.8213	0.885	29.91	0.8821	0.8745	0.9003	0.8918	0.912	29.91	0.9023	0.8753	0.8657	0.8636	0.8731	29.91	0.8894	0.8695	0.8002	0.8255	0.8686	29.92	0.7616	0.7085	0.6774	0.6986	0.6933	29.93	0.7623	0.7117	0.7022	0.7088	0.6825
	35.95	0.9042	0.8998	0.8383	0.8661	0.857	35.95	0.8826	0.8623	0.8344	0.8486	0.8462	35.95	0.859	0.8576	0.8626	0.8362	0.8892	35.91	0.9007	0.8947	0.8858	0.8849	0.9199	35.91	0.9207	0.8821	0.8661	0.8704	0.8708	35.91	0.9062	0.8795	0.8106	0.8325	0.8655	35.92	0.7727	0.718	0.6762	0.7076	0.707	35.93	0.7696	0.7189	0.7204	0.7358	0.6943
slope		0.00216049	0.0020615	0.0015745	0.00191081	0.00191269		0.00203001	0.00193117	0.00186903	0.00173933	0.00146134		0.00165121	0.00145849	0.00173182	0.00167869	0.00190496		0.00162849	0.00156633	0.00161984	0.00162063	0.00206911		0.00149811	0.00164002	0.00142637	0.00147711	0.00174485		0.00136711	0.00130291	0.00157412	0.001552	0.00159685		0.00177584	0.00152627	0.00117888	0.00136113	0.00155398		0.00140623	0.00111505	0.00154136	0.00170393	0.00130638
% activity (normalized according to KCC4 WT)		104.762	100	76.1905	90.4762	90.4762		95.2381	90.4762	90.4762	80.9524	71.4286		80.9524	71.4286	80.9524	80.9524	90.4762		74.0741	74.0741	74.0741	74.0741	97.2222		69.4444	74.0741	64.8148	69.4444	78.7037		64.8148	60.1852	74.0741	74.0741	74.0741		84.1228	72.3004	55.8443	64.4776	73.6128		66.0707	52.3898	72.4196	80.0576	61.379
total mean	76.8784
standard deviation	12
V135T		Biological replicat 1				Biological replicat 2				Biological replicat 3						Biological replicat 4						Biological replicat 5						Biological replicat 6
	time	tech. Replicat 1	tech. Replicat 2	tech. Replicat 3	time	tech. Replicat 1	tech. Replicat 2	tech. Replicat 3	time	tech. Replicat 1	tech. Replicat 2	tech. Replicat 3	tech. Replicat 4	tech. Replicat 5	time	tech. Replicat 1	tech. Replicat 2	tech. Replicat 3	tech. Replicat 4	tech. Replicat 5	time	tech. Replicat 1	tech. Replicat 2	tech. Replicat 3	tech. Replicat 4	tech. Replicat 5	time	tech. Replicat 1	tech. Replicat 2	tech. Replicat 3	tech. Replicat 4	tech. Replicat 5
	0	0.8056	0.8517	0.8058	0	0.8053	0.8122	0.8135	0	0.8185	0.853	0.8544	0.8223	0.8112	0	0.8524	0.8297	0.8253	0.8486	0.9504	0	0.8612	0.821	0.7757	0.7998	0.7982	0	0.8329	0.8117	0.8027	0.817	0.7903
	5.94	0.8252	0.8586	0.827	5.94	0.8144	0.8286	0.8251	5.95	0.8462	0.8703	0.854	0.8332	0.8408	5.92	0.8675	0.8482	0.8333	0.8504	0.9656	5.92	0.8709	0.8489	0.7858	0.8137	0.8059	5.96	0.8468	0.8345	0.8108	0.8232	0.8004
	11.94	0.8408	0.8748	0.8437	11.93	0.8246	0.8378	0.8327	11.93	0.8595	0.8944	0.8899	0.8516	0.8481	11.92	0.8862	0.855	0.8581	0.8595	0.9813	11.92	0.8927	0.8611	0.8082	0.8341	0.814	11.93	0.8521	0.8404	0.8141	0.8411	0.8129
	17.94	0.852	0.8783	0.8513	17.95	0.8244	0.851	0.8466	17.92	0.8769	0.9017	0.9017	0.8632	0.8638	17.91	0.8798	0.868	0.8572	0.8775	0.9793	17.92	0.8997	0.8718	0.8131	0.84	0.8235	17.93	0.8589	0.8414	0.8291	0.8494	0.8291
	23.94	0.8591	0.8897	0.8702	23.93	0.843	0.8542	0.8564	23.93	0.8874	0.9072	0.9048	0.867	0.8689	23.91	0.9047	0.8759	0.8738	0.8915	0.9894	23.92	0.9038	0.877	0.8315	0.8542	0.8347	23.94	0.8582	0.8661	0.8308	0.8559	0.8342
	29.95	0.8782	0.899	0.8648	29.96	0.8587	0.8694	0.8577	29.93	0.8899	0.9274	0.9227	0.8929	0.8788	29.91	0.9131	0.8936	0.8857	0.9033	1.008	29.92	0.9196	0.8929	0.8269	0.8496	0.8353	29.93	0.8735	0.8814	0.8423	0.8625	0.833
	35.94	0.8854	0.9088	0.8809	35.94	0.8675	0.8765	0.8709	35.95	0.9082	0.9325	0.9016	0.8885	0.8909	35.92	0.9251	0.8995	0.8826	0.9018	1.025	35.92	0.9229	0.8972	0.8266	0.8637	0.8453	35.96	0.8694	0.8696	0.8546	0.868	0.8463
slope		0.00216668	0.00159081	0.0019501		0.00174922	0.00173286	0.00155528		0.00228995	0.00217748	0.0017503	0.00198641	0.00200098		0.00195421	0.00191412	0.00174298	0.00177331	0.00188819		0.00174986	0.00198116	0.0015386	0.00169001	0.00131612		0.00100653	0.00174648	0.0014028	0.00146779	0.0015161
% activity (normalized according to KCC4 WT)		103.125	79.6875	84.375		83.6066	83.6066	78.6885		103.604	99.0991	81.0811	90.0901	90.0901		90.0901	85.5856	76.5766	81.0811	85.5856		85.4271	100.503	75.3769	85.4271	65.3266		50.2513	85.4271	70.3518	75.3769	75.3769
total mean	83.2622
standard deviation	12
I136E		Biological replicat 1						Biological replicat 2						Biological replicat 3						Biological replicat 4						Biological replicat 5						Biological replicat 6						Biological replicat 7						Biological replicat 8
	time	tech. Replicat 1	tech. Replicat 2	tech. Replicat 3	tech. Replicat 4	tech. Replicat 5	time	tech. Replicat 1	tech. Replicat 2	tech. Replicat 3	tech. Replicat 4	tech. Replicat 5	time	tech. Replicat 1	tech. Replicat 2	tech. Replicat 3	tech. Replicat 4	tech. Replicat 5	time	tech. Replicat 1	tech. Replicat 2	tech. Replicat 3	tech. Replicat 4	tech. Replicat 5	time	tech. Replicat 1	tech. Replicat 2	tech. Replicat 3	tech. Replicat 4	tech. Replicat 5	time	tech. Replicat 1	tech. Replicat 2	tech. Replicat 3	tech. Replicat 4	tech. Replicat 5	time	tech. Replicat 1	tech. Replicat 2	tech. Replicat 3	tech. Replicat 4	tech. Replicat 5	time	tech. Replicat 1	tech. Replicat 2	tech. Replicat 3	tech. Replicat 4	tech. Replicat 5
	0	0.9262	0.9699	0.9003	0.9326	0.9188	0	0.9524	0.9555	0.9321	0.9877	0.937	0	0.8876	0.9457	0.8604	0.8572	0.9229	0	0.839	0.7876	0.8063	0.8006	0.8219	0	0.8856	0.8438	0.8086	0.8611	0.8097	0	0.893	0.7899	0.7809	0.7866	0.8118	0	0.6992	0.6944	0.6751	0.7181	0.6968	0	0.6753	0.6891	0.7117	0.7049	0.6674
	5.94	0.9652	0.9948	0.9343	0.9656	0.9584	5.92	0.9818	0.9694	0.962	0.9973	0.9633	5.92	0.9146	0.972	0.868	0.8719	0.9315	5.92	0.8542	0.8052	0.8222	0.8207	0.8305	5.96	0.8976	0.8576	0.8219	0.8641	0.8091	5.96	0.9204	0.7839	0.7975	0.8034	0.8318	5.92	0.7262	0.7059	0.6769	0.7202	0.713	5.93	0.6968	0.7116	0.7365	0.7015	0.6822
	11.95	1.018	1.026	0.969	0.9917	1.004	11.92	1.001	0.986	0.98	1.036	1.001	11.92	0.9186	0.9838	0.8835	0.8908	0.944	11.92	0.8651	0.8137	0.8308	0.8318	0.8418	11.93	0.9271	0.8593	0.8282	0.8723	0.8382	11.93	0.9265	0.8071	0.8099	0.8168	0.8569	11.92	0.7409	0.7237	0.6864	0.7382	0.7239	11.93	0.7061	0.7201	0.7457	0.7076	0.7079
	17.95	1.036	1.054	0.9953	1.025	1.032	17.92	1.014	1.014	0.9941	1.049	1.012	17.91	0.9357	1.003	0.8989	0.9039	0.9591	17.91	0.8781	0.8238	0.8414	0.8329	0.8595	17.93	0.9369	0.8684	0.8449	0.8647	0.8429	17.93	0.9355	0.8067	0.8139	0.8341	0.861	17.92	0.7433	0.7316	0.6974	0.7467	0.7357	17.95	0.7186	0.7364	0.7612	0.7234	0.7039
	23.95	1.062	1.082	1.01	1.049	1.061	23.92	1.03	1.033	1.021	1.081	1.035	23.91	0.9416	1.015	0.9089	0.9288	0.9735	23.91	0.8969	0.8263	0.8592	0.8453	0.869	23.94	0.9355	0.8798	0.86	0.889	0.8488	23.94	0.9513	0.8076	0.8276	0.832	0.8708	23.92	0.7615	0.7408	0.7105	0.7664	0.7575	23.93	0.7283	0.74	0.7654	0.7404	0.7248
	29.96	1.073	1.085	1.029	1.055	1.078	29.93	1.042	1.048	1.022	1.092	1.048	29.91	0.9478	1.035	0.93	0.9237	0.9861	29.91	0.8982	0.8366	0.8633	0.8509	0.8776	29.93	0.9507	0.8895	0.8692	0.905	0.8567	29.93	0.9515	0.8238	0.8281	0.8528	0.8785	29.92	0.7692	0.7478	0.7188	0.7764	0.7631	29.93	0.7397	0.751	0.7755	0.7509	0.7344
	35.95	1.105	1.117	1.035	1.071	1.09	35.92	1.054	1.072	1.04	1.107	1.083	35.92	0.9716	1.038	0.9395	0.9434	1.005	35.92	0.9163	0.8407	0.8704	0.871	0.8822	35.96	0.9634	0.9068	0.8727	0.9168	0.8611	35.96	0.961	0.8336	0.8519	0.8572	0.8985	35.92	0.7764	0.7622	0.7306	0.7824	0.7702	35.93	0.7481	0.7553	0.7857	0.7596	0.7431
slope		0.00474039	0.00403628	0.00377862	0.00387876	0.00482269		0.00270632	0.00330041	0.00288812	0.00353029	0.00382231		0.0020349	0.00258745	0.00230574	0.0023857	0.00229569		0.00209668	0.00139872	0.00180556	0.00169945	0.00180217		0.00207288	0.00162878	0.00189881	0.00158329	0.00154871		0.00173334	0.00125973	0.00173925	0.00194077	0.0021886		0.00201519	0.0018137	0.00163607	0.00198828	0.00210996		0.00194493	0.00177143	0.00190489	0.00176292	0.00207599
% activity (normalized according to KCC4 WT)		61.1183	52.0156	49.4148	50.7152	62.4187		40	48.8889	42.963	51.8519	56.2963		90.0901	117.117	103.604	108.108	103.604		94.5946	63.0631	81.0811	76.5766	81.0811		105.528	80.402	95.4774	80.402	75.3769		85.4271	65.3266	85.4271	95.4774	110.553		95.4607	85.916	77.5018	94.1859	99.95		91.3808	83.2294	89.4997	82.8295	97.5388
total mean	80.2873
standard deviation	20

## Sheet: Fig 5
G433A		Biological replicat 1						Biological replicat 2						Biological replicat 3						Biological replicat 4						Biological replicat 5						Biological replicat 6
	time	tech. Replicat 1	tech. Replicat 2	tech. Replicat 3	tech. Replicat 4	tech. Replicat 5	time	tech. Replicat 1	tech. Replicat 2	tech. Replicat 3	tech. Replicat 4	tech. Replicat 5	time	tech. Replicat 1	tech. Replicat 2	tech. Replicat 3	tech. Replicat 4	tech. Replicat 5	time	tech. Replicat 1	tech. Replicat 2	tech. Replicat 3	tech. Replicat 4	tech. Replicat 5	time	tech. Replicat 1	tech. Replicat 2	tech. Replicat 3	tech. Replicat 4	tech. Replicat 5	time	tech. Replicat 1	tech. Replicat 2	tech. Replicat 3	tech. Replicat 4	tech. Replicat 5
	0	0.9982	0.913	0.9078	0.9024	0.8905	0	0.9228	0.881	0.9396	0.9067	0.9227	0	0.861	0.8327	0.798	0.791	0.8917	0	0.8841	0.8978	0.8559	0.8285	0.8292	0	0.8761	0.8366	0.8686	0.8956	0.8803	0	0.836	0.8479	0.8405	0.8565	0.812
	5.94	1.039	0.9466	0.9346	0.9475	0.9283	5.92	0.9309	0.9001	0.9369	0.9289	0.9761	5.95	0.8668	0.8358	0.8225	0.8062	0.9123	5.95	0.8955	0.8994	0.8864	0.8581	0.8399	5.95	0.8924	0.8474	0.8994	0.9034	0.8984	5.95	0.8569	0.8603	0.8531	0.8796	0.8116
	11.95	1.078	0.9885	0.968	0.9917	0.9715	11.92	0.964	0.924	0.957	0.9593	1.005	11.95	0.8846	0.8527	0.8192	0.8105	0.9294	11.95	0.9273	0.9156	0.9056	0.8608	0.8565	11.95	0.9089	0.8654	0.9085	0.9246	0.9155	11.95	0.8705	0.8851	0.8647	0.8992	0.8392
	17.95	1.116	1.008	0.9904	1.011	1.001	17.92	0.9816	0.9445	0.983	0.9959	1.027	17.95	0.9161	0.8631	0.8305	0.8214	0.9553	17.95	0.9499	0.9214	0.9141	0.8787	0.8725	17.95	0.9171	0.8796	0.9395	0.94	0.9356	17.95	0.8871	0.8993	0.884	0.9106	0.8442
	23.95	1.143	1.022	1.012	1.049	1.023	23.92	1.005	0.9601	1.003	1.01	1.054	23.95	0.9236	0.8963	0.8426	0.8411	0.9514	23.95	0.9564	0.945	0.9304	0.8884	0.888	23.95	0.9453	0.8811	0.9434	0.945	0.9504	23.95	0.8869	0.9093	0.8962	0.9339	0.8507
	29.96	1.161	1.045	1.036	1.052	1.045	29.93	1.013	0.9774	1.032	1.036	1.075	29.96	0.9432	0.8971	0.8604	0.8578	0.971	29.96	0.9791	0.9686	0.9348	0.9017	0.9055	29.95	0.9632	0.9072	0.964	0.9669	0.9625	29.95	0.921	0.9237	0.9119	0.9359	0.8631
	35.95	1.188	1.053	1.049	1.078	1.075	35.92	1.036	0.9952	1.047	1.04	1.105	35.95	0.953	0.9047	0.8764	0.8717	0.9848	35.95	0.9894	0.9828	0.9589	0.9225	0.9149	35.95	0.9665	0.9029	0.9627	0.9591	0.9721	35.95	0.929	0.9477	0.9298	0.9555	0.8839
slope		0.00523141	0.00387273	0.00399285	0.00472298	0.0049932		0.00324722	0.00317837	0.00332933	0.00396202	0.00472927		0.00278691	0.002277	0.00199193	0.00223939	0.00249389		0.00305113	0.00251917	0.00256448	0.0023634	0.00250086		0.0026762	0.00199097	0.00265901	0.00201302	0.00261228		0.00252355	0.00268334	0.00248447	0.0026467	0.00196742
% activity (normalized according to KCC4 WT)		67.6203	50.7152	52.0156	61.1183	65.0195		47.4074	47.4074	48.8889	59.2593	69.6296		97.9021	80.4196	69.9301	76.9231	87.4126		108.392	87.4126	90.9091	90.9091	87.4126		99.2647	73.5294	99.2647	80.8824	95.5882		91.9118	99.2647	91.9118	95.5882	73.5294
total mean	78.248
standard deviation	18
I434E		Biological replicat 1						Biological replicat 2						Biological replicat 3						Biological replicat 4						Biological replicat 5						Biological replicat 6						Biological replicat 7						Biological replicat 8
	time	tech. Replicat 1	tech. Replicat 2	tech. Replicat 3	tech. Replicat 4	tech. Replicat 5	time	tech. Replicat 1	tech. Replicat 2	tech. Replicat 3	tech. Replicat 4	tech. Replicat 5	time	tech. Replicat 1	tech. Replicat 2	tech. Replicat 3	tech. Replicat 4	tech. Replicat 5	time	tech. Replicat 1	tech. Replicat 2	tech. Replicat 3	tech. Replicat 4	tech. Replicat 5	time	tech. Replicat 1	tech. Replicat 2	tech. Replicat 3	tech. Replicat 4	tech. Replicat 5	time	tech. Replicat 1	tech. Replicat 2	tech. Replicat 3	tech. Replicat 4	tech. Replicat 5	time	tech. Replicat 1	tech. Replicat 2	tech. Replicat 3	tech. Replicat 4	tech. Replicat 5	time	tech. Replicat 1	tech. Replicat 2	tech. Replicat 3	tech. Replicat 4	tech. Replicat 5
	0	0.8052	0.7881	0.7837	0.8005	0.8159	0	0.8269	0.8014	0.8303	0.8191	0.8228	0	0.8097	0.8056	0.8197	0.7904	0.8103	0	0.8758	0.8156	0.8219	0.7969	0.796	0	0.8605	0.8147	0.8071	0.7841	0.8242	0	0.8276	0.8131	0.8426	0.8008	0.8093	0	0.7408	0.724	0.7134	0.7063	0.707	0	0.7256	0.669	0.6943	0.6967	0.6797
	5.95	0.8196	0.8135	0.8181	0.8112	0.8163	5.95	0.8599	0.8088	0.8435	0.8168	0.8431	5.95	0.8314	0.8288	0.8401	0.8124	0.8174	5.93	0.9017	0.8307	0.8295	0.8197	0.8099	5.93	0.8654	0.8358	0.8269	0.8097	0.8378	5.93	0.8599	0.8394	0.8682	0.8225	0.8409	5.92	0.75	0.7285	0.7253	0.7226	0.7203	5.93	0.7404	0.6965	0.697	0.7139	0.6868
	11.95	0.8347	0.8224	0.8218	0.8231	0.8363	11.95	0.8678	0.8262	0.8577	0.842	0.8505	11.95	0.8611	0.8346	0.8642	0.8296	0.8398	11.96	0.9164	0.8486	0.8528	0.8302	0.8182	11.96	0.8807	0.8457	0.8452	0.8201	0.8469	11.96	0.8625	0.8528	0.8721	0.8375	0.8562	11.92	0.7706	0.7413	0.7365	0.7345	0.7314	11.93	0.7522	0.7098	0.7136	0.7254	0.6954
	17.95	0.8485	0.8355	0.8338	0.8488	0.8516	17.95	0.8827	0.8472	0.8752	0.8482	0.8651	17.95	0.8712	0.8554	0.8716	0.8568	0.8446	17.93	0.9327	0.8527	0.8605	0.8437	0.8255	17.93	0.9019	0.8678	0.8617	0.8511	0.8602	17.93	0.8708	0.8801	0.8879	0.8548	0.8751	17.92	0.7791	0.7574	0.7511	0.7567	0.7349	17.95	0.7654	0.716	0.7256	0.7368	0.7117
	23.95	0.8593	0.8434	0.8493	0.852	0.8739	23.95	0.8955	0.8458	0.8868	0.8622	0.8696	23.95	0.8764	0.8677	0.8817	0.8629	0.8604	23.93	0.9574	0.8707	0.8703	0.8506	0.8515	23.93	0.912	0.8846	0.8616	0.8533	0.8761	23.93	0.8906	0.8703	0.908	0.8674	0.8762	23.92	0.7972	0.7727	0.7655	0.7605	0.7458	23.93	0.7765	0.7187	0.7444	0.7497	0.7272
	29.96	0.884	0.8521	0.8631	0.8626	0.8771	29.96	0.9109	0.8647	0.8938	0.8736	0.8905	29.96	0.9035	0.8839	0.9027	0.8728	0.8845	29.95	0.969	0.8816	0.89	0.8716	0.8632	29.95	0.919	0.9063	0.8832	0.8732	0.8832	29.95	0.9026	0.8883	0.9158	0.8803	0.917	29.92	0.8089	0.7752	0.7757	0.773	0.7613	29.93	0.7826	0.7333	0.7462	0.7551	0.7297
	35.95	0.8789	0.8722	0.875	0.8886	0.8891	35.95	0.916	0.8788	0.9108	0.8873	0.9067	35.95	0.8988	0.8966	0.901	0.8874	0.8953	35.93	0.9703	0.8966	0.8969	0.8839	0.8802	35.93	0.9409	0.9149	0.9015	0.8782	0.9111	35.93	0.9169	0.9044	0.9316	0.8862	0.9228	35.92	0.8143	0.7883	0.7837	0.7837	0.7663	35.93	0.793	0.7469	0.7541	0.7611	0.7459
slope		0.0022309	0.00208753	0.0023311	0.002359	0.00225674		0.00236442	0.00216602	0.00221114	0.00201611	0.00217777		0.00254207	0.00247975	0.00230266	0.00265109	0.00244141		0.00273562	0.00218653	0.00216654	0.00229537	0.00233923		0.00226289	0.00286343	0.00245631	0.00263655	0.00226872		0.00227242	0.00231879	0.00237203	0.00239358	0.00305523		0.00217511	0.00189398	0.00203085	0.00213968	0.00163493		0.00185297	0.00188403	0.00183937	0.00178725	0.00188504
% activity (normalized according to KCC4 WT)		104.762	100	109.524	114.286	109.524		114.286	104.762	104.762	95.2381	104.762		119.048	119.048	109.524	128.571	114.286		125	101.852	101.852	106.481	106.481		106.481	134.259	115.741	120.37	106.481		106.481	106.481	111.111	111.111	143.519		103.036	89.7193	96.2026	101.358	77.4476		87.0494	88.5116	86.4215	83.9624	88.5509
total mean	106.459
standard deviation	14
M435Q		Biological replicat 1						Biological replicat 2						Biological replicat 3						Biological replicat 4						Biological replicat 5						Biological replicat 6
	time	tech. Replicat 1	tech. Replicat 2	tech. Replicat 3	tech. Replicat 4	tech. Replicat 5	time	tech. Replicat 1	tech. Replicat 2	tech. Replicat 3	tech. Replicat 4	tech. Replicat 5	time	tech. Replicat 1	tech. Replicat 2	tech. Replicat 3	tech. Replicat 4	tech. Replicat 5	time	tech. Replicat 1	tech. Replicat 2	tech. Replicat 3	tech. Replicat 4	tech. Replicat 5	time	tech. Replicat 1	tech. Replicat 2	tech. Replicat 3	tech. Replicat 4	tech. Replicat 5	time	tech. Replicat 1	tech. Replicat 2	tech. Replicat 3	tech. Replicat 4	tech. Replicat 5
	0	0.9686	0.99	0.9619	0.9702	0.8847	0	0.9929	0.9279	0.9637	0.9351	1.069	0	0.8358	0.8738	0.8195	0.8014	0.7641	0	0.9255	0.9287	0.8094	0.8071	0.8021	0	0.8459	0.8196	0.852	0.8405	0.8003	0	0.9039	0.89	0.9513	0.8954	0.8761
	5.94	1.016	1.034	0.9993	1.03	0.9372	5.92	1.036	0.9653	1.008	0.9518	1.119	5.95	0.8494	0.8742	0.8344	0.8231	0.7867	5.95	0.9623	0.9506	0.8159	0.8256	0.8271	6	0.8494	0.8416	0.8709	0.8584	0.8119	6	0.9263	0.9089	0.9694	0.9189	0.9043
	11.95	1.051	1.094	1.051	1.055	0.9803	11.92	1.088	1.001	1.031	0.9978	1.162	11.95	0.8567	0.9013	0.8484	0.8373	0.791	11.95	0.9736	0.9662	0.827	0.8347	0.8368	12	0.8681	0.8627	0.8853	0.8685	0.8262	12	0.9264	0.9291	0.9813	0.9241	0.9163
	17.95	1.101	1.147	1.106	1.1	1.022	17.92	1.084	1.027	1.07	1.028	1.195	17.95	0.8736	0.8985	0.8618	0.8351	0.8054	17.95	0.9714	0.9838	0.8358	0.8486	0.8587	18	0.8715	0.869	0.8878	0.8848	0.8354	18	0.9537	0.9421	1.012	0.9534	0.9267
	23.95	1.135	1.19	1.15	1.142	1.053	23.92	1.125	1.046	1.1	1.042	1.244	23.95	0.878	0.9229	0.874	0.8502	0.8127	23.95	1.011	0.9949	0.8478	0.8673	0.856	24	0.8867	0.8704	0.9051	0.8958	0.8466	24	0.9684	0.9607	1.019	0.9605	0.9455
	29.96	1.162	1.215	1.18	1.178	1.077	29.93	1.146	1.059	1.114	1.059	1.266	29.96	0.9045	0.9329	0.8806	0.8627	0.8151	29.96	1.022	1.013	0.8637	0.8752	0.8757	30	0.8881	0.8933	0.9168	0.9023	0.8587	30	0.9819	0.9781	1.035	0.9784	0.9433
	35.95	1.181	1.259	1.209	1.215	1.098	35.92	1.166	1.077	1.134	1.08	1.301	35.95	0.9177	0.9519	0.8955	0.8889	0.8321	35.95	1.036	1.034	0.8795	0.883	0.873	36	0.8993	0.9074	0.9056	0.9026	0.8697	36	0.9839	0.9724	1.054	0.9851	0.9598
slope		0.00603438	0.00753433	0.00715758	0.00665499	0.00590897		0.00462567	0.00404997	0.00471891	0.00413182	0.00638847		0.00224714	0.00222402	0.00206095	0.00211213	0.00168246		0.0029084	0.00279606	0.00194638	0.00214138	0.00196001		0.001525	0.00222917	0.00162143	0.00179405	0.00191786		0.00234048	0.00248333	0.00283929	0.00252679	0.00213274
% activity (normalized according to KCC4 WT)		78.0234	97.5293	93.6281	78.0234	76.723		68.1481	59.2593	69.6296	60.7407	94.8148		76.9231	76.9231	76.9231	76.9231	76.9231		101.399	97.9021	66.4336	73.4266	69.9301		55.1471	80.8824	58.8235	66.1765	69.8529		84.5588	91.9118	102.941	91.9118	77.2059
total mean	78.3213
standard deviation	14
Y589F		Biological replicat 1				Biological replicat 2				Biological replicat 3						Biological replicat 4						Biological replicat 5						Biological replicat 6
	time	tech. Replicat 1	tech. Replicat 2	tech. Replicat 3	time	tech. Replicat 1	tech. Replicat 2	tech. Replicat 3	time	tech. Replicat 1	tech. Replicat 2	tech. Replicat 3	tech. Replicat 4	tech. Replicat 5	time	tech. Replicat 1	tech. Replicat 2	tech. Replicat 3	tech. Replicat 4	tech. Replicat 5	time	tech. Replicat 1	tech. Replicat 2	tech. Replicat 3	tech. Replicat 4	tech. Replicat 5	time	tech. Replicat 1	tech. Replicat 2	tech. Replicat 3	tech. Replicat 4	tech. Replicat 5
	0	0.7937	0.818	0.7568	0	0.7781	0.7461	0.7633	0	0.8699	0.785	0.8324	0.8672	0.8003	0	0.7975	0.8547	0.8312	0.8856	0.8157	0	0.9046	0.7897	0.7817	0.7599	0.7761	0	0.8353	0.7697	0.7571	0.7916	0.8182
	5.94	0.8056	0.8365	0.7728	5.94	0.7859	0.7439	0.7765	5.95	0.8868	0.8093	0.8478	0.8845	0.8059	6	0.8153	0.865	0.853	0.9021	0.8299	5.95	0.9206	0.8079	0.8026	0.7819	0.7857	5.97	0.8647	0.7942	0.7912	0.8475	0.8589
	11.94	0.8238	0.8363	0.783	11.93	0.7999	0.7642	0.7736	11.95	0.9041	0.8169	0.8561	0.9062	0.8136	12	0.8228	0.8856	0.8451	0.9242	0.8349	11.95	0.939	0.8275	0.8168	0.7971	0.8088	11.97	0.8772	0.7909	0.8033	0.874	0.866
	17.94	0.8274	0.8489	0.8005	17.95	0.8	0.7623	0.7751	17.95	0.9188	0.8266	0.8763	0.9136	0.8283	18	0.8373	0.8741	0.8601	0.9261	0.8583	17.95	0.9664	0.8424	0.8379	0.806	0.8331	17.97	0.899	0.8172	0.8361	0.891	0.8965
	23.94	0.8322	0.848	0.8018	23.93	0.8026	0.7718	0.7923	23.95	0.9177	0.8309	0.8865	0.9284	0.8323	24	0.8473	0.8942	0.8675	0.9276	0.8615	23.96	0.9669	0.8706	0.8558	0.8283	0.8474	23.99	0.9186	0.8319	0.8527	0.901	0.909
	29.95	0.8371	0.8585	0.8067	29.96	0.8123	0.7777	0.7975	29.96	0.926	0.8471	0.8978	0.9396	0.8506	30	0.858	0.8931	0.8787	0.9495	0.8715	29.95	0.9839	0.875	0.8621	0.8393	0.8694	29.97	0.9238	0.8506	0.8658	0.9057	0.9465
	35.94	0.8574	0.8746	0.8185	35.94	0.8154	0.7824	0.7997	35.95	0.9518	0.8595	0.9194	0.944	0.8568	36	0.8629	0.9038	0.8837	0.9529	0.8898	35.95	0.9982	0.8932	0.8764	0.858	0.8845	35.97	0.9388	0.8693	0.9018	0.9119	0.9384
slope		0.00156371	0.00134329	0.00161843		0.00099706	0.00109676	0.00101206		0.00201135	0.00186481	0.00233155	0.00216092	0.00165386		0.00182202	0.0012625	0.00137679	0.00178631	0.00197679		0.00259305	0.00290599	0.00263359	0.00262289	0.00316471		0.00279929	0.00269514	0.0037675	0.00300233	0.00344632
% activity (normalized according to KCC4 WT)		75	60.9375	75		49.1803	54.0984	49.1803		69.9301	66.4336	76.9231	80.4196	59.4406		66.1765	47.7941	51.4706	66.1765	73.5294		59.0278	76.3889	69.4444	65.9722	79.8611		76.7123	73.9726	104.11	82.1918	93.1507
total mean	69.3278
standard deviation	14

## Sheet: Fig 6
mock		Biological replicat 1				Biological replicat 2				Biological replicat 3				Biological replicat 4				Biological replicat 5				Biological replicat 6				Biological replicat 7				Biological replicat 8				Biological replicat 9				Biological replicat 10				Biological replicat 11				Biological replicat 12
	time	tech. Replicat 1	tech. Replicat 2	tech. Replicat 3	time	tech. Replicat 1	tech. Replicat 2	tech. Replicat 3	time	tech. Replicat 1	tech. Replicat 2	tech. Replicat 3	time	tech. Replicat 1	tech. Replicat 2	tech. Replicat 3	time	tech. Replicat 1	tech. Replicat 2	tech. Replicat 3	time	tech. Replicat 1	tech. Replicat 2	tech. Replicat 3	time	tech. Replicat 1	tech. Replicat 2	tech. Replicat 3	time	tech. Replicat 1	tech. Replicat 2	tech. Replicat 3	time	tech. Replicat 1	tech. Replicat 2	tech. Replicat 3	time	tech. Replicat 1	tech. Replicat 2	tech. Replicat 3	time	tech. Replicat 1	tech. Replicat 2	tech. Replicat 3	time	tech. Replicat 1	tech. Replicat 2	tech. Replicat 3	time
	0	0.6399	0.643	0.6494	0	0.6323	0.6347	0.6345	0	0.7339	0.6849	0.6764	0	0.7321	0.6921	0.7024	0	0.7007	0.7454	0.7001	0	0.6781	0.6911	0.7214	0	0.4017	0.4251	0.4002	0	0.4072	0.4011	0.4047	0	0.691	0.726	0.6499	0	0.6328	0.6689	0.6652	0	0.6106	0.5855	0.6141	0	0.5896	0.5713	0.5674	0
	5.93	0.6425	0.6487	0.6605	5.97	0.6346	0.6447	0.6311	5.95	0.7469	0.6784	0.6766	5.91	0.7451	0.6945	0.7205	5.97	0.7059	0.7387	0.7025	5.93	0.6835	0.6838	0.7261	6.02	0.4159	0.4285	0.4025	5.94	0.4051	0.4179	0.407	5.96	0.6946	0.7306	0.676	5.99	0.6445	0.6782	0.6747	5.94	0.6204	0.601	0.6187	5.93	0.6081	0.5603	0.5728	5.95
	11.93	0.6674	0.6513	0.6635	11.97	0.6378	0.6456	0.6422	11.95	0.7558	0.6897	0.6772	11.91	0.7552	0.6957	0.7182	11.95	0.7193	0.7449	0.7132	11.93	0.7039	0.7029	0.7346	12.01	0.4141	0.4234	0.4078	11.93	0.4079	0.4149	0.4105	11.94	0.7059	0.7478	0.6658	11.97	0.655	0.6784	0.6758	11.93	0.6265	0.6073	0.6169	11.93	0.6043	0.5719	0.5812	11.95
	17.93	0.6716	0.6586	0.6783	17.97	0.6458	0.6514	0.6384	17.95	0.7665	0.6949	0.6935	17.91	0.7753	0.7097	0.7213	17.95	0.717	0.759	0.7101	17.95	0.711	0.7085	0.7471	18.04	0.4155	0.4311	0.4186	17.95	0.4057	0.4088	0.4125	17.94	0.7204	0.7498	0.6652	17.97	0.6518	0.6947	0.6827	17.95	0.6343	0.6084	0.6363	17.96	0.6163	0.5876	0.5757	17.95
	23.93	0.6812	0.6632	0.6733	23.99	0.6446	0.654	0.6465	23.95	0.7683	0.6935	0.6862	23.91	0.7803	0.7276	0.7276	23.95	0.7277	0.7746	0.7211	23.93	0.717	0.7109	0.752	24.01	0.4211	0.4335	0.4137	23.93	0.4105	0.4175	0.4209	23.94	0.7141	0.7542	0.6786	23.97	0.6568	0.6916	0.6903	23.93	0.6379	0.6169	0.633	23.93	0.6198	0.5814	0.5788	23.95
	29.93	0.688	0.6651	0.6779	29.97	0.6448	0.6596	0.6535	29.95	0.7807	0.7012	0.7026	29.91	0.7856	0.7297	0.7344	29.95	0.7303	0.7744	0.7282	29.93	0.7219	0.7145	0.7642	30.01	0.4252	0.4402	0.4232	29.96	0.4118	0.4157	0.4243	29.94	0.7335	0.7504	0.6871	29.97	0.668	0.6957	0.6948	29.93	0.6426	0.6236	0.6299	29.93	0.6255	0.5874	0.5834	29.96
	35.93	0.698	0.676	0.6865	35.97	0.6544	0.6633	0.6652	35.95	0.7901	0.7129	0.7051	35.91	0.8028	0.7442	0.7593	35.97	0.7461	0.7781	0.7366	35.93	0.7256	0.724	0.762	36.02	0.4288	0.4427	0.426	35.94	0.4123	0.418	0.4302	35.96	0.7321	0.7724	0.6996	35.99	0.672	0.7001	0.7053	35.94	0.6489	0.6307	0.6431	35.93	0.6292	0.5907	0.5972	35.95
slope		0.00166338	0.000856454	0.00092887		0.000557262	0.000738844	0.000841884		0.00148155	0.000795032	0.000876572		0.00189692	0.00154233	0.00123935		0.00115216	0.00118682	0.00100567		0.00138496	0.00100219	0.00128385		0.000636201	0.000513556	0.000742221		0.000186556	0.000290766	0.0007239		0.0012469	0.00110338	0.00109697		0.00099081	0.000844311	0.0010422		0.00101715	0.00113436	0.000748122		0.00100751	0.000727165	0.000644703
% activity (normalized according to KCC2 2-4-2)		50	26.4706	26.4706		19.5652	22.8261	26.087		38.1356	20.339	22.8814		45.9677	36.2903	29.0323		18.763	19.3275	16.3774		20.8607	15.0953	19.3376		23.8608	19.2609	27.837		7.3986	11.5314	28.709		26.555	23.4984	23.362		21.1011	17.9811	22.1956		37.6521	41.9911	27.6936		37.2955	26.9178	23.8653
total mean	24.5035
standard deviation	9
rnKCC2b 2-4-4		Biological replicat 1				Biological replicat 2				Biological replicat 3				Biological replicat 4				Biological replicat 5				Biological replicat 6				Biological replicat 7				Biological replicat 8				Biological replicat 9				Biological replicat 10				Biological replicat 11				Biological replicat 12
	time	tech. Replicat 1	tech. Replicat 2	tech. Replicat 3	time	tech. Replicat 1	tech. Replicat 2	tech. Replicat 3	time	tech. Replicat 1	tech. Replicat 2	tech. Replicat 3	time	tech. Replicat 1	tech. Replicat 2	tech. Replicat 3	time	tech. Replicat 1	tech. Replicat 2	tech. Replicat 3	time	tech. Replicat 1	tech. Replicat 2	tech. Replicat 3	time	tech. Replicat 1	tech. Replicat 2	tech. Replicat 3	time	tech. Replicat 1	tech. Replicat 2	tech. Replicat 3	time	tech. Replicat 1	tech. Replicat 2	tech. Replicat 3	time	tech. Replicat 1	tech. Replicat 2	tech. Replicat 3	time	tech. Replicat 1	tech. Replicat 2	tech. Replicat 3	time	tech. Replicat 1	tech. Replicat 2	tech. Replicat 3	time
	0	0.671	0.7084	0.6842	0	0.6991	0.7097	0.728	0	0.7258	0.7462	0.744	0	0.7206	0.7434	0.753	0	0.84	0.8112	0.7942	0	0.8593	0.8652	0.8601	0	0.522	0.4492	0.442	0	0.5111	0.5042	0.4988	0	0.7389	0.7497	0.7745	0	0.6626	0.6579	0.643	0	0.6527	0.6394	0.6386	0	0.6889	0.6854	0.6742	0
	5.95	0.6985	0.7241	0.7003	5.93	0.7408	0.7348	0.753	5.95	0.7537	0.7765	0.7696	5.93	0.7567	0.7645	0.763	5.93	0.8728	0.8584	0.8199	5.95	0.9075	0.9078	0.8854	5.91	0.5416	0.4691	0.4524	5.93	0.5312	0.522	0.5085	5.96	0.7741	0.7895	0.7913	6.01	0.6876	0.6715	0.6628	5.97	0.6859	0.6611	0.6618	5.96	0.7125	0.7172	0.6904	5.92
	11.95	0.709	0.7496	0.7212	11.93	0.7454	0.7549	0.7622	11.95	0.7686	0.8007	0.8006	11.93	0.7778	0.7867	0.7856	11.93	0.9182	0.9012	0.8656	11.93	0.9618	0.9659	0.9276	11.91	0.5632	0.4793	0.4708	11.93	0.5481	0.5359	0.5296	11.93	0.8104	0.8106	0.833	12.01	0.71	0.6892	0.6675	11.95	0.6997	0.664	0.6763	11.95	0.7259	0.7246	0.7075	11.92
	17.95	0.7335	0.7644	0.7623	17.93	0.7645	0.7691	0.7951	17.95	0.7969	0.8308	0.8368	17.93	0.8127	0.8083	0.8244	17.96	0.9586	0.9342	0.9027	17.93	0.9862	0.9909	0.9759	17.94	0.5799	0.4949	0.4885	17.95	0.568	0.5546	0.5373	17.93	0.8292	0.8261	0.8473	18.04	0.7278	0.717	0.6905	17.98	0.7125	0.6875	0.6835	17.95	0.7435	0.7426	0.7201	17.92
	23.95	0.7524	0.7863	0.7575	23.93	0.7847	0.775	0.8103	23.93	0.8052	0.8509	0.8544	23.93	0.848	0.8415	0.835	23.93	0.9913	0.9613	0.9342	23.93	1.029	1.035	1.009	23.91	0.5981	0.5151	0.504	23.93	0.5857	0.5725	0.5564	23.95	0.8488	0.872	0.894	24.02	0.7269	0.7227	0.701	23.96	0.7315	0.7017	0.6941	23.94	0.761	0.7742	0.7385	23.92
	29.96	0.787	0.7966	0.7777	29.93	0.805	0.7984	0.8321	29.98	0.8325	0.8709	0.8769	29.95	0.8657	0.8633	0.8516	29.93	1.038	0.9975	0.9648	29.93	1.059	1.082	1.049	29.91	0.6135	0.5232	0.5166	29.93	0.5979	0.5687	0.5684	29.93	0.8958	0.8896	0.918	30.01	0.7566	0.7353	0.7227	29.95	0.7481	0.7223	0.7144	29.98	0.7802	0.778	0.7603	29.92
	35.94	0.8073	0.8262	0.8071	35.93	0.8242	0.8186	0.838	35.95	0.8451	0.8952	0.8996	35.93	0.8802	0.8886	0.885	35.93	1.076	1.032	1.001	35.95	1.102	1.114	1.084	35.91	0.6209	0.5445	0.5336	35.93	0.6107	0.5912	0.5861	35.96	0.9061	0.9205	0.9387	36	0.7619	0.7435	0.7331	35.97	0.7549	0.7414	0.7415	35.96	0.7953	0.7995	0.7721	35.92
		0.00374949	0.00318808	0.00333521		0.00323478	0.00282382	0.00319529		0.0032884	0.00408565	0.0043788		0.00456971	0.00409962	0.00370996		0.00662458	0.00596351	0.00583373		0.00654418	0.00693532	0.00643783		0.00283402	0.00256288	0.00260201		0.00279976	0.00233012	0.00243464		0.00466676	0.00461163	0.00480824		0.00275627	0.00277658	0.00257144		0.00275627	0.00277658	0.00257144		0.00291638	0.00305773	0.00276651
% activity (normalized according to KCC2 2-4-2)		108.824	94.1176	97.0588		104.348	91.3043	104.348		83.8983	104.237	111.864		111.29	99.1935	89.5161		107.882	97.1159	95.0025		98.5701	104.462	96.9683		106.29	96.1211	97.5886		111.035	92.4097	96.5551		99.3869	98.213	102.4		102.03	102.782	95.188		102.03	102.782	95.188		104.412	97.6174	97.9705
total mean	100
standard deviation	10
c_I111S		Biological replicat 1				Biological replicat 2				Biological replicat 3				Biological replicat 4				Biological replicat 5
	time	tech. Replicat 1	tech. Replicat 2	tech. Replicat 3	time	tech. Replicat 1	tech. Replicat 2	tech. Replicat 3	time	tech. Replicat 1	tech. Replicat 2	tech. Replicat 3	time	tech. Replicat 1	tech. Replicat 2	tech. Replicat 3	time	tech. Replicat 1	tech. Replicat 2	tech. Replicat 3
	0	0.8168	0.7657	0.7753	0	0.8216	0.7981	0.7388	0	0.8434	0.8173	0.7672	0	0.7817	0.7917	0.7719	0	0.6853	0.7708	0.6523
	5.96	0.8531	0.8312	0.8363	5.95	0.8863	0.877	0.7977	5.92	0.9227	0.8923	0.8337	5.93	0.8581	0.8609	0.8426	5.95	0.7225	0.8323	0.7258
	11.95	0.913	0.8611	0.8823	11.95	0.9427	0.9339	0.8654	11.92	0.9955	0.9601	0.9051	11.93	0.9261	0.9322	0.918	11.96	0.7853	0.8849	0.7688
	17.95	0.9633	0.9154	0.9321	17.95	0.9979	0.9993	0.936	17.92	1.062	1.033	0.9705	17.95	0.9881	1.014	0.9712	17.94	0.8153	0.9352	0.8051
	23.94	1.011	0.9567	0.9715	23.95	1.058	1.053	0.9931	23.92	1.13	1.087	1.027	23.93	1.04	1.064	1.039	23.97	0.8394	0.9857	0.8482
	29.98	1.043	0.9992	1.004	29.96	1.122	1.113	1.042	29.92	1.183	1.15	1.071	29.93	1.108	1.12	1.079	29.94	0.882	1.025	0.8945
	35.96	1.076	1.035	1.049	35.95	1.176	1.171	1.086	35.92	1.253	1.197	1.132	35.93	1.17	1.171	1.148	35.95	0.918	1.076	0.9259
		0.00747612	0.00738143	0.00741794		0.00982835	0.0101847	0.00987578		0.0112289	0.0106178	0.0100785		0.0105996	0.0106553	0.0102627		0.00638385	0.00835395	0.00737465
% activity (normalized according to KCC2 2-4-2)		202.672	200.105	201.095		266.439	276.1	267.725		304.406	287.841	273.22		287.347	288.856	278.215		170.273	222.828	196.712
total mean	248.256
standard deviation	44
c_P409H		Biological replicat 1				Biological replicat 2				Biological replicat 3				Biological replicat 4				Biological replicat 5				Biological replicat 6
	time	tech. Replicat 1	tech. Replicat 2	tech. Replicat 3	time	tech. Replicat 1	tech. Replicat 2	tech. Replicat 3	time	tech. Replicat 1	tech. Replicat 2	tech. Replicat 3	time	tech. Replicat 1	tech. Replicat 2	tech. Replicat 3	time	tech. Replicat 1	tech. Replicat 2	tech. Replicat 3	time	tech. Replicat 1	tech. Replicat 2	tech. Replicat 3
	0	0.505	0.439	0.4355	0	0.6999	0.6869	0.6866	0	0.7373	0.7054	0.6695	0	0.7396	0.7127	0.732	0	0.7168	0.7209	0.7035	0	0.6565	0.6485	0.6574
	6.02	0.5121	0.4415	0.4377	5.98	0.7182	0.706	0.6951	5.96	0.7582	0.7226	0.6884	5.96	0.7446	0.7221	0.7563	5.99	0.7271	0.7345	0.714	5.94	0.6632	0.6571	0.6584
	12.01	0.5179	0.4499	0.4377	11.98	0.725	0.7176	0.7083	11.94	0.7719	0.7287	0.6865	11.93	0.7589	0.7374	0.7556	11.97	0.7326	0.7365	0.6978	11.93	0.6635	0.6728	0.678
	18.04	0.5201	0.4536	0.4474	17.98	0.7286	0.722	0.7123	17.94	0.7721	0.7425	0.6989	17.93	0.776	0.7432	0.7686	17.97	0.7464	0.7458	0.7174	17.95	0.689	0.6734	0.6757
	24.01	0.525	0.4532	0.4516	23.99	0.7375	0.7308	0.7202	23.94	0.7757	0.7422	0.7067	23.95	0.7761	0.747	0.7709	23.97	0.7535	0.7447	0.7335	23.93	0.69	0.6906	0.6869
	30.01	0.5265	0.4523	0.4564	29.98	0.748	0.7362	0.7183	29.94	0.7882	0.7507	0.724	29.93	0.7815	0.7558	0.7754	29.97	0.7685	0.7565	0.7416	29.93	0.692	0.7062	0.7021
	36.02	0.5325	0.4522	0.45	35.98	0.7558	0.7464	0.7236	35.96	0.8002	0.7632	0.7208	35.96	0.7941	0.7657	0.7912	35.99	0.776	0.7704	0.7493	35.94	0.7042	0.7044	0.7015
		0.000704628	0.000383946	0.000564152		0.00142769	0.00150091	0.001008		0.00150406	0.00144818	0.00146134		0.00151614	0.00140583	0.00137666		0.00167516	0.00119527	0.00135986		0.00135425	0.00169051	0.0013623
% activity (normalized according to KCC2 2-4-2)		26.4271	14.3999	21.1586		30.4053	31.9646	21.4671		32.0317	30.8417	31.1218		32.289	29.9396	29.3185		35.6756	25.4555	28.9607		50.1307	62.5786	50.4288
total mean	32.4775
standard deviation	12
c_T412A		Biological replicat 1				Biological replicat 2				Biological replicat 3				Biological replicat 4				Biological replicat 5				Biological replicat 6				Biological replicat 7				Biological replicat 8
	time	tech. Replicat 1	tech. Replicat 2	tech. Replicat 3	time	tech. Replicat 1	tech. Replicat 2	tech. Replicat 3	time	tech. Replicat 1	tech. Replicat 2	tech. Replicat 3	time	tech. Replicat 1	tech. Replicat 2	tech. Replicat 3	time	tech. Replicat 1	tech. Replicat 2	tech. Replicat 3	time	tech. Replicat 1	tech. Replicat 2	tech. Replicat 3	time	tech. Replicat 1	tech. Replicat 2	tech. Replicat 3	time	tech. Replicat 1	tech. Replicat 2	tech. Replicat 3
	0	0.6402	0.6559	0.6505	0	0.6956	0.6975	0.6954	0	0.734	0.7351	0.7078	0	0.742	0.7278	0.7071	0	0.7938	0.8101	0.8096	0	0.8017	0.7559	0.8229	0	0.8307	0.7185	0.763	0	0.776	0.7473	0.7689
	5.95	0.6487	0.6833	0.6743	5.93	0.7082	0.7099	0.7086	5.95	0.7511	0.7471	0.7269	5.93	0.7583	0.7425	0.7119	5.93	0.8085	0.8224	0.826	5.93	0.8338	0.7766	0.8448	5.95	0.8485	0.7381	0.7894	5.95	0.7946	0.7736	0.7947
	11.95	0.6625	0.6886	0.6846	11.93	0.7235	0.7281	0.7305	11.95	0.7538	0.7491	0.7312	11.93	0.7698	0.7588	0.7362	11.93	0.8272	0.851	0.8463	11.93	0.8446	0.7961	0.8605	11.93	0.8748	0.7485	0.8043	11.93	0.8147	0.7916	0.8078
	17.95	0.6789	0.7085	0.6952	17.93	0.7406	0.7532	0.7438	17.95	0.7549	0.7695	0.7511	17.93	0.7855	0.7789	0.7429	17.96	0.8587	0.8727	0.8733	17.96	0.8714	0.8138	0.8859	17.93	0.8959	0.7889	0.821	17.93	0.8594	0.8177	0.8258
	23.95	0.6922	0.7266	0.7245	23.93	0.7706	0.7742	0.7641	23.93	0.7707	0.774	0.7601	23.93	0.8006	0.7992	0.7652	23.93	0.8792	0.8961	0.8955	23.93	0.8934	0.8348	0.9051	23.93	0.9145	0.786	0.8465	23.93	0.8681	0.8323	0.849
	29.96	0.7138	0.7388	0.7232	29.93	0.7788	0.7831	0.7882	29.98	0.7774	0.7879	0.7684	29.95	0.8133	0.8019	0.7819	29.93	0.9019	0.8995	0.919	29.93	0.895	0.8495	0.928	29.93	0.9305	0.8051	0.8625	29.93	0.8968	0.8461	0.8668
	35.94	0.7194	0.7557	0.7464	35.93	0.7938	0.7985	0.8017	35.95	0.7785	0.7994	0.7848	35.93	0.8153	0.8179	0.7805	35.93	0.9084	0.9321	0.928	35.93	0.9221	0.8762	0.947	35.95	0.9567	0.8338	0.8885	35.95	0.9039	0.866	0.8941
		0.00236858	0.00267137	0.00253429		0.0028782	0.00295318	0.00304983		0.00120892	0.00178343	0.00204216		0.00214907	0.00255895	0.00231931		0.00347249	0.0033693	0.00351886		0.00317266	0.00325043	0.00347643		0.00346637	0.00308333	0.00336635		0.00382248	0.00322825	0.00334321
% activity (normalized according to KCC2 2-4-2)		70.5882	79.4118	73.5294		94.5652	97.8261	97.8261		30.5085	45.7627	50.8475		50.8065	55.6452	62.9032		56.5496	54.8691	57.3048		51.6669	52.9334	56.6137		52.2114	46.4419	50.7048		57.5753	48.6248	50.3563
total mean	60.253
standard deviation	17
c_G113A		Biological replicat 1				Biological replicat 2				Biological replicat 3				Biological replicat 4				Biological replicat 5				Biological replicat 6
	time	tech. Replicat 1	tech. Replicat 2	tech. Replicat 3	time	tech. Replicat 1	tech. Replicat 2	tech. Replicat 3	time	tech. Replicat 1	tech. Replicat 2	tech. Replicat 3	time	tech. Replicat 1	tech. Replicat 2	tech. Replicat 3	time	tech. Replicat 1	tech. Replicat 2	tech. Replicat 3	time	tech. Replicat 1	tech. Replicat 2	tech. Replicat 3
	0	0.6434	0.6649	0.6803	0	0.6865	0.721	0.726	0	0.7034	0.6952	0.682	0	0.767	0.7535	0.7437	0	0.764	0.7742	0.7007	0	0.602	0.6086	0.5879
	5.93	0.6465	0.6605	0.6851	5.97	0.7024	0.7333	0.7302	5.95	0.6997	0.702	0.6983	5.91	0.7739	0.7574	0.7484	5.97	0.7866	0.7846	0.7109	5.95	0.5964	0.6254	0.5979
	11.93	0.6566	0.6691	0.7014	11.97	0.7023	0.7453	0.7364	11.95	0.7243	0.7084	0.7006	11.91	0.7953	0.7655	0.7634	11.95	0.7829	0.7987	0.7187	11.97	0.6054	0.6247	0.5998
	17.93	0.6768	0.6806	0.7026	17.98	0.7129	0.7395	0.7444	17.95	0.7285	0.7111	0.7064	17.91	0.7896	0.7826	0.7659	17.95	0.8004	0.7998	0.7327	17.97	0.6275	0.6357	0.6203
	23.93	0.6673	0.6808	0.7155	23.97	0.7195	0.7517	0.7554	23.95	0.7361	0.7175	0.7143	23.91	0.8002	0.784	0.7718	23.95	0.8048	0.8143	0.745	23.98	0.6409	0.6378	0.6217
	29.93	0.6864	0.6967	0.7178	29.99	0.726	0.7565	0.7636	29.95	0.7392	0.7317	0.7175	29.91	0.8034	0.7939	0.785	29.95	0.8167	0.8269	0.7513	29.97	0.6304	0.6469	0.633
	35.93	0.6988	0.6981	0.7229	35.97	0.7316	0.7728	0.7765	35.95	0.7447	0.7366	0.7226	35.91	0.8224	0.7999	0.7894	35.97	0.8239	0.8251	0.7624	35.97	0.6516	0.6491	0.647
		0.00153009	0.00109523	0.00123539		0.00118895	0.00123944	0.00141299		0.00127918	0.00114811	0.00103578		0.00137171	0.00137556	0.00130391		0.00155943	0.0015063	0.00174064		0.0015026	0.00105713	0.00160392
% activity (normalized according to KCC2 2-4-2)		44.1176	32.3529	35.2941		39.1304	39.1304	45.6522		33.0508	27.9661	25.4237		33.871	33.871	31.4516		25.3954	24.5301	28.3463		40.0902	28.2047	42.7936
total mean	33.9262
standard deviation	7
c_G413A		Biological replicat 1				Biological replicat 2				Biological replicat 3				Biological replicat 4				Biological replicat 5
	time	tech. Replicat 1	tech. Replicat 2	tech. Replicat 3	time	tech. Replicat 1	tech. Replicat 2	tech. Replicat 3	time	tech. Replicat 1	tech. Replicat 2	tech. Replicat 3	time	tech. Replicat 1	tech. Replicat 2	tech. Replicat 3	time	tech. Replicat 1	tech. Replicat 2	tech. Replicat 3
	0	0.4709	0.4379	0.4282	0	0.4413	0.448	0.4362	0	0.4648	0.4706	0.4702	0	0.4449	0.4256	0.4168	0	0.6847	0.7113	0.7091
	5.91	0.4648	0.442	0.4343	6.02	0.4417	0.4491	0.4364	5.93	0.464	0.501	0.4648	5.94	0.4404	0.4354	0.4129	5.96	0.7041	0.7292	0.715
	11.91	0.4651	0.4468	0.4371	12.01	0.4498	0.4575	0.4387	11.93	0.4732	0.5112	0.4734	11.93	0.4399	0.4294	0.4228	11.94	0.708	0.7301	0.7231
	17.94	0.4779	0.4532	0.4382	18.04	0.4633	0.4601	0.4411	17.95	0.4679	0.5277	0.4811	17.95	0.4527	0.4393	0.4191	17.94	0.7279	0.738	0.7272
	23.91	0.4717	0.4561	0.4448	24.01	0.4625	0.4639	0.4532	23.93	0.4837	0.5168	0.4785	23.93	0.452	0.4428	0.4232	23.94	0.7266	0.747	0.7442
	29.91	0.4819	0.4597	0.4512	30.01	0.4697	0.4668	0.4552	29.93	0.4785	0.5227	0.4802	29.96	0.4532	0.4511	0.4227	29.94	0.7399	0.7481	0.7507
	35.91	0.482	0.4639	0.4479	36.02	0.4655	0.4674	0.4607	35.93	0.4801	0.5252	0.487	35.94	0.4629	0.4516	0.4331	35.96	0.7431	0.7637	0.756
		0.000442393	0.000731555	0.000599597		0.000840975	0.000595082	0.000747267		0.000508918	0.00126738	0.000514633		0.000546649	0.00073165	0.000410491		0.00158089	0.00126244	0.0013895
% activity (normalized according to KCC2 2-4-2)		16.592	27.437	22.4879		20.1831	50.2627	20.4097		31.5409	22.3186	28.0263		21.6795	29.0164	16.2796		33.6679	26.8858	29.5918
total mean	26.4253
standard deviation	8
c_I414E		Biological replicat 1				Biological replicat 2				Biological replicat 3				Biological replicat 4				Biological replicat 5				Biological replicat 6
	time	tech. Replicat 1	tech. Replicat 2	tech. Replicat 3	time	tech. Replicat 1	tech. Replicat 2	tech. Replicat 3	time	tech. Replicat 1	tech. Replicat 2	tech. Replicat 3	time	tech. Replicat 1	tech. Replicat 2	tech. Replicat 3	time	tech. Replicat 1	tech. Replicat 2	tech. Replicat 3	time	tech. Replicat 1	tech. Replicat 2	tech. Replicat 3
	0	0.645	0.6265	0.6115	0	0.6366	0.6383	0.6309	0	0.6504	0.6409	0.6117	0	0.6289	0.615	0.5967	0	0.6455	0.6562	0.6359	0	0.6102	0.6157	0.6239
	6.01	0.6494	0.6433	0.6203	5.94	0.6609	0.646	0.6268	5.97	0.6508	0.6488	0.6336	5.93	0.6381	0.6331	0.6019	5.95	0.6541	0.6669	0.6393	5.95	0.6202	0.6142	0.639
	12.01	0.6563	0.6448	0.6319	11.93	0.6609	0.6441	0.6438	11.95	0.6596	0.6614	0.6449	11.93	0.6393	0.6379	0.6002	11.95	0.673	0.6822	0.6442	11.97	0.6217	0.6288	0.6469
	18.04	0.6679	0.6582	0.6371	17.95	0.67	0.651	0.6445	17.98	0.6704	0.6648	0.6509	17.96	0.6431	0.6425	0.6059	17.95	0.6739	0.6754	0.6537	17.97	0.631	0.632	0.6594
	24.02	0.6694	0.6578	0.645	23.93	0.6814	0.6604	0.6535	23.96	0.682	0.6708	0.6606	23.93	0.6475	0.6525	0.6267	23.95	0.6764	0.6849	0.65	23.98	0.6282	0.6446	0.6653
	30.01	0.6815	0.6672	0.655	29.93	0.6881	0.6588	0.6627	29.95	0.6896	0.6765	0.6688	29.93	0.6492	0.6599	0.6151	29.96	0.6889	0.6918	0.6671	29.97	0.641	0.6471	0.6652
	36	0.6794	0.6652	0.6565	35.94	0.6914	0.6701	0.6615	35.97	0.6935	0.6944	0.6745	35.93	0.6652	0.6608	0.6243	35.95	0.6965	0.704	0.6853	35.97	0.6461	0.6589	0.6774
		0.00107448	0.00105322	0.00129463		0.00142561	0.000818283	0.00103286		0.00136596	0.00134206	0.00163475		0.000830116	0.0012249	0.000808699		0.00134614	0.0011668	0.0012488		0.000928041	0.00125828	0.00137754
% activity (normalized according to KCC2 2-4-2)		39.7745	38.9874	47.9241		52.7724	30.2907	38.2339		50.5643	49.6795	60.5141		30.7288	45.3426	29.936		36.4928	31.6311	33.8541		24.7447	33.5557	36.738
total mean	39.5425
standard deviation	10
[truncated: 11 more columns]

## Sheet: Data mock + rnKCC2b + KCC22-4-2
All measurements from mock and KCC2b were combined and are shown in the same way in figure S1-2
		Biological replicat 1				Biological replicat 2				Biological replicat 3				Biological replicat 4				Biological replicat 5				Biological replicat 6				Biological replicat 7				Biological replicat 8				Biological replicat 9				Biological replicat 10				Biological replicat 11				Biological replicat 12
mock	time	tech. Replicat 1	tech. Replicat 2	tech. Replicat 3	time	tech. Replicat 1	tech. Replicat 2	tech. Replicat 3	time	tech. Replicat 1	tech. Replicat 2	tech. Replicat 3	time	tech. Replicat 1	tech. Replicat 2	tech. Replicat 3	time	tech. Replicat 1	tech. Replicat 2	tech. Replicat 3	time	tech. Replicat 1	tech. Replicat 2	tech. Replicat 3	time	tech. Replicat 1	tech. Replicat 2	tech. Replicat 3	time	tech. Replicat 1	tech. Replicat 2	tech. Replicat 3	time	tech. Replicat 1	tech. Replicat 2	tech. Replicat 3	time	tech. Replicat 1	tech. Replicat 2	tech. Replicat 3	time	tech. Replicat 1	tech. Replicat 2	tech. Replicat 3	time	tech. Replicat 1	tech. Replicat 2	tech. Replicat 3	time
	0	0.6399	0.643	0.6494	0	0.6323	0.6347	0.6345	0	0.7339	0.6849	0.6764	0	0.7321	0.6921	0.7024	0	0.7007	0.7454	0.7001	0	0.6781	0.6911	0.7214	0	0.4017	0.4251	0.4002	0	0.4072	0.4011	0.4047	0	0.691	0.726	0.6499	0	0.6328	0.6689	0.6652	0	0.6106	0.5855	0.6141	0	0.5896	0.5713	0.5674	0
	5.93	0.6425	0.6487	0.6605	5.97	0.6346	0.6447	0.6311	5.95	0.7469	0.6784	0.6766	5.91	0.7451	0.6945	0.7205	5.97	0.7059	0.7387	0.7025	5.93	0.6835	0.6838	0.7261	6.02	0.4159	0.4285	0.4025	5.94	0.4051	0.4179	0.407	5.96	0.6946	0.7306	0.676	5.99	0.6445	0.6782	0.6747	5.94	0.6204	0.601	0.6187	5.93	0.6081	0.5603	0.5728	5.95
	11.93	0.6674	0.6513	0.6635	11.97	0.6378	0.6456	0.6422	11.95	0.7558	0.6897	0.6772	11.91	0.7552	0.6957	0.7182	11.95	0.7193	0.7449	0.7132	11.93	0.7039	0.7029	0.7346	12.01	0.4141	0.4234	0.4078	11.93	0.4079	0.4149	0.4105	11.94	0.7059	0.7478	0.6658	11.97	0.655	0.6784	0.6758	11.93	0.6265	0.6073	0.6169	11.93	0.6043	0.5719	0.5812	11.95
	17.93	0.6716	0.6586	0.6783	17.97	0.6458	0.6514	0.6384	17.95	0.7665	0.6949	0.6935	17.91	0.7753	0.7097	0.7213	17.95	0.717	0.759	0.7101	17.95	0.711	0.7085	0.7471	18.04	0.4155	0.4311	0.4186	17.95	0.4057	0.4088	0.4125	17.94	0.7204	0.7498	0.6652	17.97	0.6518	0.6947	0.6827	17.95	0.6343	0.6084	0.6363	17.96	0.6163	0.5876	0.5757	17.95
	23.93	0.6812	0.6632	0.6733	23.99	0.6446	0.654	0.6465	23.95	0.7683	0.6935	0.6862	23.91	0.7803	0.7276	0.7276	23.95	0.7277	0.7746	0.7211	23.93	0.717	0.7109	0.752	24.01	0.4211	0.4335	0.4137	23.93	0.4105	0.4175	0.4209	23.94	0.7141	0.7542	0.6786	23.97	0.6568	0.6916	0.6903	23.93	0.6379	0.6169	0.633	23.93	0.6198	0.5814	0.5788	23.95
	29.93	0.688	0.6651	0.6779	29.97	0.6448	0.6596	0.6535	29.95	0.7807	0.7012	0.7026	29.91	0.7856	0.7297	0.7344	29.95	0.7303	0.7744	0.7282	29.93	0.7219	0.7145	0.7642	30.01	0.4252	0.4402	0.4232	29.96	0.4118	0.4157	0.4243	29.94	0.7335	0.7504	0.6871	29.97	0.668	0.6957	0.6948	29.93	0.6426	0.6236	0.6299	29.93	0.6255	0.5874	0.5834	29.96
	35.93	0.698	0.676	0.6865	35.97	0.6544	0.6633	0.6652	35.95	0.7901	0.7129	0.7051	35.91	0.8028	0.7442	0.7593	35.97	0.7461	0.7781	0.7366	35.93	0.7256	0.724	0.762	36.02	0.4288	0.4427	0.426	35.94	0.4123	0.418	0.4302	35.96	0.7321	0.7724	0.6996	35.99	0.672	0.7001	0.7053	35.94	0.6489	0.6307	0.6431	35.93	0.6292	0.5907	0.5972	35.95
slope		0.00166338	0.000856454	0.00092887		0.000556772	0.00073831	0.000840919		0.00148155	0.000795032	0.000876572		0.00189692	0.00154233	0.00123935		0.00115216	0.00118682	0.00100567		0.00138496	0.00100219	0.00128385		0.000636201	0.000513556	0.000742221		0.000186556	0.000290766	0.0007239		0.0012469	0.00110338	0.00109697		0.00099081	0.000844311	0.0010422		0.00101715	0.00113436	0.000748122		0.00100751	0.000727165	0.000644703
% activity (normalized according to rnKCC2b)		44.7368	23.6842	23.6842		12.2449	14.2857	16.3265		48.3871	25.8065	29.0323		48.7179	38.4615	30.7692		24.4347	25.1698	21.3279		26.7207	19.3357	24.7698		25.9059	20.9119	30.2231		7.14003	11.1284	27.7057		26.8752	23.7818	23.6438		21.3556	18.198	22.4633		30.4289	33.9355	22.3808		30.1406	21.7539	19.2869
total mean	24.5624
standard deviation	9
		Biological replicat 1				Biological replicat 2				Biological replicat 3				Biological replicat 4				Biological replicat 5				Biological replicat 6				Biological replicat 7				Biological replicat 8				Biological replicat 9				Biological replicat 10				Biological replicat 11				Biological replicat 12
rnKCC2b WT	time	tech. Replicat 1	tech. Replicat 2	tech. Replicat 3	time	tech. Replicat 1	tech. Replicat 2	tech. Replicat 3	time	tech. Replicat 1	tech. Replicat 2	tech. Replicat 3	time	tech. Replicat 1	tech. Replicat 2	tech. Replicat 3	time	tech. Replicat 1	tech. Replicat 2	tech. Replicat 3	time	tech. Replicat 1	tech. Replicat 2	tech. Replicat 3	time	tech. Replicat 1	tech. Replicat 2	tech. Replicat 3	time	tech. Replicat 1	tech. Replicat 2	tech. Replicat 3	time	tech. Replicat 1	tech. Replicat 2	tech. Replicat 3	time	tech. Replicat 1	tech. Replicat 2	tech. Replicat 3	time	tech. Replicat 1	tech. Replicat 2	tech. Replicat 3	time	tech. Replicat 1	tech. Replicat 2	tech. Replicat 3	time
	0	0.7042	0.6709	0.6656	0	0.7071	0.765	0.8153	0	0.7308	0.7658	0.7405	0	0.7382	0.7288	0.7329	0	0.8228	0.8104	0.804	0	0.8636	0.8365	0.8055	0	0.5059	0.4795	0.4789	0	0.5061	0.4782	0.4666	0	0.7488	0.7435	0.7384	0	0.6694	0.6818	0.6794	0	0.6694	0.6818	0.6794	0	0.6791	0.7355	0.7031	0
	5.95	0.7263	0.6886	0.6787	5.93	0.7423	0.799	0.8491	5.95	0.7504	0.7864	0.7694	5.93	0.7531	0.7571	0.758	5.93	0.8641	0.8433	0.8395	5.95	0.8988	0.8565	0.8456	5.91	0.5262	0.5088	0.5065	5.93	0.5285	0.4956	0.4992	5.96	0.7868	0.7623	0.7752	5.97	0.6979	0.7156	0.7092	5.97	0.6979	0.7156	0.7092	5.92	0.6981	0.7701	0.7201	5.92
	11.95	0.7465	0.7186	0.7053	11.93	0.7745	0.8369	0.8799	11.95	0.761	0.8001	0.7888	11.93	0.7743	0.7777	0.7842	11.93	0.88	0.8678	0.8623	11.93	0.9238	0.8946	0.8869	11.91	0.5361	0.5211	0.5217	11.93	0.5419	0.516	0.5146	11.93	0.8205	0.8	0.8149	11.95	0.7155	0.7325	0.739	11.95	0.7155	0.7325	0.739	11.92	0.7191	0.796	0.744	11.92
	17.95	0.7763	0.7392	0.7369	17.93	0.7983	0.858	0.9126	17.95	0.7775	0.8313	0.8226	17.93	0.7881	0.7923	0.8079	17.96	0.9166	0.9112	0.8931	17.93	0.9566	0.9231	0.916	17.94	0.5518	0.5342	0.5348	17.95	0.5684	0.5298	0.5234	17.93	0.8372	0.8282	0.8374	17.98	0.7302	0.7613	0.7361	17.98	0.7302	0.7613	0.7361	17.92	0.728	0.8092	0.7663	17.92
	23.95	0.794	0.7595	0.7509	23.93	0.8333	0.886	0.942	23.93	0.798	0.8537	0.8232	23.93	0.8291	0.8217	0.8345	23.93	0.9376	0.9217	0.9252	23.93	0.9874	0.963	0.9547	23.91	0.5619	0.5505	0.545	23.93	0.5719	0.5441	0.5464	23.95	0.8687	0.8485	0.868	23.96	0.7495	0.7704	0.7755	23.96	0.7495	0.7704	0.7755	23.92	0.7491	0.8315	0.7764	23.92
	29.96	0.825	0.7835	0.7804	29.93	0.8552	0.9129	0.9646	29.98	0.8108	0.8692	0.8377	29.95	0.8531	0.8482	0.8498	29.93	0.9674	0.9617	0.9575	29.93	1.017	0.9963	0.9676	29.91	0.5779	0.5614	0.5647	29.93	0.5815	0.5591	0.5612	29.93	0.8867	0.8779	0.9015	29.95	0.766	0.7891	0.801	29.95	0.766	0.7891	0.801	29.92	0.7682	0.8532	0.8069	29.92
	35.94	0.8402	0.806	0.7923	35.93	0.8855	0.9455	0.9943	35.95	0.8174	0.885	0.8742	35.93	0.8665	0.8697	0.8765	35.93	0.9936	0.9753	0.9749	35.95	1.052	1.019	0.9845	35.91	0.5944	0.5717	0.5757	35.93	0.5979	0.5769	0.5656	35.96	0.922	0.9033	0.9064	35.97	0.7828	0.809	0.8083	35.97	0.7828	0.809	0.8083	35.92	0.7821	0.8667	0.8315	35.92
slope		0.00389014	0.00378937	0.00374846		0.00488554	0.00487717	0.00494696		0.0024872	0.00343549	0.00340704		0.00381217	0.00386638	0.00396032		0.00462814	0.00468091	0.00483677		0.00515588	0.00533655	0.00505689		0.002353	0.0024508	0.00256363		0.00245166	0.00268896	0.00269786		0.00457303	0.00452256	0.00482317		0.00304001	0.0033743	0.00361377		0.00304001	0.0033743	0.00361377		0.00285633	0.00354775	0.00352426
% activity (normalized according to rnKCC2b)		102.632	100	97.3684		100	100	100		80.6452	109.677	109.677		97.4359	100	102.564		98.1521	99.2713	102.577		99.4748	102.96	97.5648		95.8135	99.7962	104.39		93.8317	102.914	103.255		98.5655	97.4776	103.957		90.9449	100.946	108.11		90.9449	100.946	108.11		86.3084	107.201	106.491
total mean	100
standard deviation	7
		Biological replicat 1				Biological replicat 2				Biological replicat 3				Biological replicat 4				Biological replicat 5				Biological replicat 6				Biological replicat 7				Biological replicat 8				Biological replicat 9				Biological replicat 10				Biological replicat 11				Biological replicat 12
rnKCC2b 2-4-4	time	tech. Replicat 1	tech. Replicat 2	tech. Replicat 3	time	tech. Replicat 1	tech. Replicat 2	tech. Replicat 3	time	tech. Replicat 1	tech. Replicat 2	tech. Replicat 3	time	tech. Replicat 1	tech. Replicat 2	tech. Replicat 3	time	tech. Replicat 1	tech. Replicat 2	tech. Replicat 3	time	tech. Replicat 1	tech. Replicat 2	tech. Replicat 3	time	tech. Replicat 1	tech. Replicat 2	tech. Replicat 3	time	tech. Replicat 1	tech. Replicat 2	tech. Replicat 3	time	tech. Replicat 1	tech. Replicat 2	tech. Replicat 3	time	tech. Replicat 1	tech. Replicat 2	tech. Replicat 3	time	tech. Replicat 1	tech. Replicat 2	tech. Replicat 3	time	tech. Replicat 1	tech. Replicat 2	tech. Replicat 3	time
	0	0.671	0.7084	0.6842	0	0.6991	0.7097	0.728	0	0.7258	0.7462	0.744	0	0.7206	0.7434	0.753	0	0.84	0.8112	0.7942	0	0.8593	0.8652	0.8601	0	0.522	0.4492	0.442	0	0.5111	0.5042	0.4988	0	0.7389	0.7497	0.7745	0	0.6626	0.6579	0.643	0	0.6527	0.6394	0.6386	0	0.7117	0.695	0.7108	0
	5.95	0.6985	0.7241	0.7003	5.93	0.7408	0.7348	0.753	5.95	0.7537	0.7765	0.7696	5.93	0.7567	0.7645	0.763	5.93	0.8728	0.8584	0.8199	5.95	0.9075	0.9078	0.8854	5.91	0.5416	0.4691	0.4524	5.93	0.5312	0.522	0.5085	5.96	0.7741	0.7895	0.7913	6.01	0.6876	0.6715	0.6628	5.97	0.6859	0.6611	0.6618	5.92	0.7555	0.7356	0.7336	5.92
	11.95	0.709	0.7496	0.7212	11.93	0.7454	0.7549	0.7622	11.95	0.7686	0.8007	0.8006	11.93	0.7778	0.7867	0.7856	11.93	0.9182	0.9012	0.8656	11.93	0.9618	0.9659	0.9276	11.91	0.5632	0.4793	0.4708	11.93	0.5481	0.5359	0.5296	11.93	0.8104	0.8106	0.833	12.01	0.71	0.6892	0.6675	11.95	0.6997	0.664	0.6763	11.92	0.7774	0.7452	0.7591	11.92
	17.95	0.7335	0.7644	0.7623	17.93	0.7645	0.7691	0.7951	17.95	0.7969	0.8308	0.8368	17.93	0.8127	0.8083	0.8244	17.96	0.9586	0.9342	0.9027	17.93	0.9862	0.9909	0.9759	17.94	0.5799	0.4949	0.4885	17.95	0.568	0.5546	0.5373	17.93	0.8292	0.8261	0.8473	18.04	0.7278	0.717	0.6905	17.98	0.7125	0.6875	0.6835	17.92	0.7961	0.769	0.7806	17.92
	23.95	0.7524	0.7863	0.7575	23.93	0.7847	0.775	0.8103	23.93	0.8052	0.8509	0.8544	23.93	0.848	0.8415	0.835	23.93	0.9913	0.9613	0.9342	23.93	1.029	1.035	1.009	23.91	0.5981	0.5151	0.504	23.93	0.5857	0.5725	0.5564	23.95	0.8488	0.872	0.894	24.02	0.7269	0.7227	0.701	23.96	0.7315	0.7017	0.6941	23.92	0.8172	0.791	0.7993	23.92
	29.96	0.787	0.7966	0.7777	29.93	0.805	0.7984	0.8321	29.98	0.8325	0.8709	0.8769	29.95	0.8657	0.8633	0.8516	29.93	1.038	0.9975	0.9648	29.93	1.059	1.082	1.049	29.91	0.6135	0.5232	0.5166	29.93	0.5979	0.5687	0.5684	29.93	0.8958	0.8896	0.918	30.01	0.7566	0.7353	0.7227	29.95	0.7481	0.7223	0.7144	29.92	0.8345	0.8108	0.8191	29.92
	35.94	0.8073	0.8262	0.8071	35.93	0.8242	0.8186	0.838	35.95	0.8451	0.8952	0.8996	35.93	0.8802	0.8886	0.885	35.93	1.076	1.032	1.001	35.95	1.102	1.114	1.084	35.91	0.6209	0.5445	0.5336	35.93	0.6107	0.5912	0.5861	35.96	0.9061	0.9205	0.9387	36	0.7619	0.7435	0.7331	35.97	0.7549	0.7414	0.7415	35.92	0.8612	0.831	0.8425	35.92
slope		0.00374949	0.00318808	0.00333521		0.00323556	0.00282458	0.00319605		0.0032884	0.00408565	0.0043788		0.00456971	0.00409962	0.00370996		0.00662458	0.00596351	0.00583373		0.00654418	0.00693532	0.00643783		0.00283402	0.00256288	0.00260201		0.00279976	0.00233012	0.00243464		0.00466676	0.00461163	0.00480824		0.0027548	0.00277414	0.00256924		0.00275627	0.00277658	0.00257144		0.00385153	0.00360089	0.00361391
% activity (normalized according to rnKCC2b)		97.3684	84.2105	86.8421		65.3061	57.1429	65.3061		106.452	132.258	141.935		117.949	105.128	94.8718		140.492	126.472	123.72		126.26	133.806	124.208		115.401	104.36	105.953		107.155	89.1801	93.1806		100.586	99.3975	103.635		82.4565	83.064	76.927		82.4565	83.064	76.927		116.38	108.806	109.2
total mean	102.135
standard deviation	22
[truncated: 11 more columns]

## Sheet: Sup. Fig 1
I111S		Biological replicat 1				Biological replicat 2				Biological replicat 3				Biological replicat 4				Biological replicat 5
	time	tech. Replicat 1	tech. Replicat 2	tech. Replicat 3	time	tech. Replicat 1	tech. Replicat 2	tech. Replicat 3	time	tech. Replicat 1	tech. Replicat 2	tech. Replicat 3	time	tech. Replicat 1	tech. Replicat 2	tech. Replicat 3	time	tech. Replicat 1	tech. Replicat 2	tech. Replicat 3
	0	0.697	0.6854	0.7021	0	0.6939	0.7101	0.724	0	0.6954	0.6602	0.6672	0	0.6607	0.6416	0.6519	0	0.5806	0.5717	0.6047
	5.96	0.7083	0.7136	0.7155	5.95	0.7151	0.7168	0.7512	5.92	0.6965	0.6715	0.6818	5.93	0.6751	0.658	0.6725	5.95	0.5915	0.5789	0.6008
	11.95	0.738	0.7304	0.7365	11.95	0.7261	0.7255	0.7673	11.92	0.7079	0.6833	0.6991	11.93	0.6939	0.6762	0.6883	11.97	0.5862	0.5864	0.6153
	17.95	0.7475	0.746	0.7469	17.95	0.7325	0.7531	0.777	17.92	0.7275	0.6916	0.7211	17.95	0.6981	0.6932	0.7024	17.97	0.5994	0.5945	0.6162
	23.94	0.7624	0.7571	0.7724	23.95	0.7556	0.7577	0.7888	23.92	0.7381	0.7102	0.7276	23.93	0.7129	0.7003	0.724	23.98	0.6023	0.6017	0.6312
	29.98	0.7798	0.7733	0.7878	29.96	0.7575	0.7789	0.8058	29.92	0.7526	0.7193	0.7367	29.93	0.7316	0.7237	0.728	29.97	0.606	0.5954	0.6253
	35.96	0.7902	0.7826	0.7994	35.95	0.7746	0.7832	0.8159	35.92	0.7601	0.7239	0.753	35.93	0.7451	0.7296	0.7499	35.97	0.6153	0.5986	0.6327
slope		0.00266202	0.00260631	0.00281345		0.00212281	0.00223829	0.00242052		0.00200631	0.00186929	0.0023585		0.0022956	0.00250006	0.00262626		0.000888184	0.000768021	0.000886806
% activity (normalized according to rnKCC2b)		80.4371	78.7537	85.0128		64.1439	67.6333	73.1398		60.6238	56.4835	71.2657		69.365	75.5432	79.3565		60.1614	58.7108	67.7456
total mean	69.8917
standard deviation	9
c_I111S		Biological replicat 1				Biological replicat 2				Biological replicat 3				Biological replicat 4				Biological replicat 5
	time	tech. Replicat 1	tech. Replicat 2	tech. Replicat 3	time	tech. Replicat 1	tech. Replicat 2	tech. Replicat 3	time	tech. Replicat 1	tech. Replicat 2	tech. Replicat 3	time	tech. Replicat 1	tech. Replicat 2	tech. Replicat 3	time	tech. Replicat 1	tech. Replicat 2	tech. Replicat 3
	0	0.8168	0.7657	0.7753	0	0.8216	0.7981	0.7388	0	0.8434	0.8173	0.7672	0	0.7817	0.7917	0.7719	0	0.6853	0.7708	0.6523
	5.96	0.8531	0.8312	0.8363	5.95	0.8863	0.877	0.7977	5.92	0.9227	0.8923	0.8337	5.93	0.8581	0.8609	0.8426	5.95	0.7225	0.8323	0.7258
	11.95	0.913	0.8611	0.8823	11.95	0.9427	0.9339	0.8654	11.92	0.9955	0.9601	0.9051	11.93	0.9261	0.9322	0.918	11.96	0.7853	0.8849	0.7688
	17.95	0.9633	0.9154	0.9321	17.95	0.9979	0.9993	0.936	17.92	1.062	1.033	0.9705	17.95	0.9881	1.014	0.9712	17.94	0.8153	0.9352	0.8051
	23.94	1.011	0.9567	0.9715	23.95	1.058	1.053	0.9931	23.92	1.13	1.087	1.027	23.93	1.04	1.064	1.039	23.97	0.8394	0.9857	0.8482
	29.98	1.043	0.9992	1.004	29.96	1.122	1.113	1.042	29.92	1.183	1.15	1.071	29.93	1.108	1.12	1.079	29.94	0.882	1.025	0.8945
	35.96	1.076	1.035	1.049	35.95	1.176	1.171	1.086	35.92	1.253	1.197	1.132	35.93	1.17	1.171	1.148	35.95	0.918	1.076	0.9259
slope		0.00747612	0.00738143	0.00741794		0.00982835	0.0101847	0.00987578		0.0112289	0.0106178	0.0100785		0.0105996	0.0106553	0.0102627		0.0063819	0.0083517	0.00737285
% activity (normalized according to rnKCC2b)		225.902	223.041	224.144		296.979	307.746	298.412		339.297	320.833	304.537		320.283	321.965	310.104		163.137	213.49	188.468
total mean	270.556
standard deviation	57
P409H		Biological replicat 1				Biological replicat 2				Biological replicat 3				Biological replicat 4				Biological replicat 5				Biological replicat 6
	time	tech. Replicat 1	tech. Replicat 2	tech. Replicat 3	time	tech. Replicat 1	tech. Replicat 2	tech. Replicat 3	time	tech. Replicat 1	tech. Replicat 2	tech. Replicat 3	time	tech. Replicat 1	tech. Replicat 2	tech. Replicat 3	time	tech. Replicat 1	tech. Replicat 2	tech. Replicat 3	time	tech. Replicat 1	tech. Replicat 2	tech. Replicat 3
	0	0.4397	0.4342	0.4353	0	0.7071	0.7216	0.6896	0	0.7102	0.7683	0.7012	0	0.7147	0.6805	0.712	0	0.7673	0.7189	0.7322	0	0.6668	0.6163	0.6544
	5.94	0.4304	0.4391	0.4391	5.98	0.7157	0.7291	0.7091	5.96	0.7266	0.7797	0.7223	5.96	0.7228	0.7022	0.7218	5.99	0.784	0.7304	0.7349	5.93	0.6767	0.6264	0.6552
	11.93	0.4491	0.4508	0.4484	11.98	0.7448	0.747	0.7195	11.94	0.7273	0.7958	0.7266	11.93	0.7413	0.714	0.7434	11.97	0.8019	0.7545	0.7543	11.93	0.679	0.6393	0.6756
	17.95	0.4485	0.4479	0.4559	17.98	0.7463	0.7544	0.7354	17.94	0.7414	0.8076	0.7429	17.93	0.7532	0.7252	0.753	17.97	0.8249	0.7654	0.7637	17.96	0.684	0.6483	0.6848
	23.93	0.4606	0.4486	0.4566	23.99	0.7547	0.7648	0.7557	23.94	0.76	0.8184	0.7511	23.95	0.7687	0.7409	0.7673	23.97	0.8317	0.7775	0.7698	23.93	0.6936	0.6679	0.6869
	29.96	0.449	0.4486	0.4643	29.98	0.7656	0.7821	0.747	29.94	0.7639	0.834	0.7589	29.93	0.7863	0.7526	0.7677	29.97	0.8485	0.7898	0.7909	29.93	0.7066	0.6706	0.689
	35.94	0.4575	0.4624	0.4622	35.98	0.7784	0.7997	0.7736	35.96	0.7779	0.8346	0.7844	35.96	0.7829	0.7569	0.779	35.99	0.8634	0.8006	0.8004	35.93	0.7262	0.676	0.7135
slope		0.000608156	0.000603775	0.000829847		0.00192669	0.00213219	0.00216732		0.00184946	0.00196647	0.00206931		0.00213864	0.002126	0.00188656		0.00266229	0.00230372	0.00197765		0.0015055	0.00176459	0.00152718
% activity (normalized according to rnKCC2b)		23.2758	23.1081	31.7606		41.5272	45.9565	46.7137		39.8626	42.3847	44.6012		46.0954	45.823	40.6622		57.3819	49.6535	42.6255		45.0384	52.7893	45.6872
total mean	42.4971
standard deviation	9
c_P409H		Biological replicat 1				Biological replicat 2				Biological replicat 3				Biological replicat 4				Biological replicat 5				Biological replicat 6
	time	tech. Replicat 1	tech. Replicat 2	tech. Replicat 3	time	tech. Replicat 1	tech. Replicat 2	tech. Replicat 3	time	tech. Replicat 1	tech. Replicat 2	tech. Replicat 3	time	tech. Replicat 1	tech. Replicat 2	tech. Replicat 3	time	tech. Replicat 1	tech. Replicat 2	tech. Replicat 3	time	tech. Replicat 1	tech. Replicat 2	tech. Replicat 3
	0	0.505	0.439	0.4355	0	0.6999	0.6869	0.6866	0	0.7373	0.7054	0.6695	0	0.7396	0.7127	0.732	0	0.7168	0.7209	0.7035	0	0.6565	0.6485	0.6574
	6.02	0.5121	0.4415	0.4377	5.98	0.7182	0.706	0.6951	5.96	0.7582	0.7226	0.6884	5.96	0.7446	0.7221	0.7563	5.99	0.7271	0.7345	0.714	5.94	0.6632	0.6571	0.6584
	12.01	0.5179	0.4499	0.4377	11.98	0.725	0.7176	0.7083	11.94	0.7719	0.7287	0.6865	11.93	0.7589	0.7374	0.7556	11.97	0.7326	0.7365	0.6978	11.93	0.6635	0.6728	0.678
	18.04	0.5201	0.4536	0.4474	17.98	0.7286	0.722	0.7123	17.94	0.7721	0.7425	0.6989	17.93	0.776	0.7432	0.7686	17.97	0.7464	0.7458	0.7174	17.95	0.689	0.6734	0.6757
	24.01	0.525	0.4532	0.4516	23.99	0.7375	0.7308	0.7202	23.94	0.7757	0.7422	0.7067	23.95	0.7761	0.747	0.7709	23.97	0.7535	0.7447	0.7335	23.93	0.69	0.6906	0.6869
	30.01	0.5265	0.4523	0.4564	29.98	0.748	0.7362	0.7183	29.94	0.7882	0.7507	0.724	29.93	0.7815	0.7558	0.7754	29.97	0.7685	0.7565	0.7416	29.93	0.692	0.7062	0.7021
	36.02	0.5325	0.4522	0.45	35.98	0.7558	0.7464	0.7236	35.96	0.8002	0.7632	0.7208	35.96	0.7941	0.7657	0.7912	35.99	0.776	0.7704	0.7493	35.94	0.7042	0.7044	0.7015
slope		0.000704628	0.000383946	0.000564152		0.00142769	0.00150091	0.001008		0.00150406	0.00144818	0.00146134		0.00151614	0.00140583	0.00137666		0.00167516	0.00119527	0.00135986		0.00135425	0.00169051	0.0013623
% activity (normalized according to rnKCC2b)		28.6923	15.6342	22.9721		30.772	32.3501	21.726		32.418	31.2136	31.4972		32.6784	30.3007	29.6721		36.1058	25.7625	29.31		50.1307	62.5786	50.4288
total mean	33.0135
standard deviation	11
T412A		Biological replicat 1				Biological replicat 2				Biological replicat 3				Biological replicat 4				Biological replicat 5				Biological replicat 6				Biological replicat 7				Biological replicat 8
	time	tech. Replicat 1	tech. Replicat 2	tech. Replicat 3	time	tech. Replicat 1	tech. Replicat 2	tech. Replicat 3	time	tech. Replicat 1	tech. Replicat 2	tech. Replicat 3	time	tech. Replicat 1	tech. Replicat 2	tech. Replicat 3	time	tech. Replicat 1	tech. Replicat 2	tech. Replicat 3	time	tech. Replicat 1	tech. Replicat 2	tech. Replicat 3	time	tech. Replicat 1	tech. Replicat 2	tech. Replicat 3	time	tech. Replicat 1	tech. Replicat 2	tech. Replicat 3
	0	0.6359	0.6689	0.7126	0	0.7109	0.6805	0.7105	0	0.7125	0.7437	0.7447	0	0.742	0.7278	0.7071	0	0.7426	0.7558	0.7221	0	0.7832	0.7859	0.7542	0	0.7459	0.7577	0.7803	0	0.8407	0.8506	0.7703
	5.95	0.6388	0.6719	0.739	5.93	0.7257	0.6872	0.7245	5.95	0.7139	0.7614	0.7748	5.93	0.7583	0.7425	0.7119	5.97	0.7693	0.7711	0.7504	5.97	0.7944	0.8005	0.7721	5.93	0.7772	0.7826	0.7886	5.93	0.851	0.875	0.7886
	11.95	0.6555	0.698	0.7613	11.93	0.7501	0.7058	0.7429	11.95	0.7273	0.7628	0.7818	11.93	0.7698	0.7588	0.7362	11.95	0.7745	0.7872	0.7602	11.95	0.8164	0.8105	0.7881	11.93	0.7847	0.8056	0.8028	11.93	0.874	0.8777	0.8233
	17.95	0.6705	0.7086	0.7669	17.93	0.7716	0.729	0.7609	17.95	0.7351	0.7868	0.8043	17.93	0.7855	0.7789	0.7429	17.95	0.7999	0.803	0.772	17.95	0.8403	0.8396	0.8187	17.95	0.8092	0.8279	0.8354	17.95	0.8934	0.9159	0.8428
	23.95	0.6837	0.7167	0.7787	23.93	0.7847	0.736	0.769	23.93	0.7494	0.7765	0.8069	23.93	0.8006	0.7992	0.7652	23.95	0.8175	0.8269	0.8014	23.95	0.8432	0.8544	0.831	23.93	0.8244	0.8477	0.8435	23.93	0.9186	0.9334	0.856
	29.96	0.6957	0.7358	0.786	29.93	0.7943	0.7624	0.7853	29.98	0.7451	0.7989	0.8203	29.95	0.8133	0.8019	0.7819	29.95	0.8258	0.8431	0.8061	29.95	0.8562	0.8708	0.8428	29.93	0.8462	0.8612	0.866	29.93	0.9304	0.9569	0.8804
	35.94	0.6977	0.7476	0.8023	35.93	0.7987	0.7697	0.7989	35.95	0.7679	0.8108	0.8232	35.93	0.8153	0.8179	0.7805	35.97	0.8437	0.857	0.8265	35.97	0.8815	0.8865	0.8556	35.93	0.8621	0.8742	0.8863	35.93	0.9505	0.9698	0.8886
slope		0.0019509	0.00227972	0.00226649		0.00259338	0.00267148	0.00246072		0.00149306	0.00172744	0.00209369		0.00214907	0.00255895	0.00231931		0.00273591	0.00290288	0.00277464		0.00265262	0.00289698	0.00290972		0.00313636	0.00327044	0.00306093		0.00317563	0.00343958	0.00340409
% activity (normalized according to rnKCC2b)		52.6316	60.5263	60.5263		53.0612	55.102	51.0204		48.3871	54.8387	67.7419		53.8462	58.9744	66.6667		58.0223	61.5634	58.8437		56.256	61.4382	61.7083		60.5112	63.0982	59.056		61.2689	66.3613	65.6767
total mean	59.047
standard deviation	5
c_T412A		Biological replicat 1				Biological replicat 2				Biological replicat 3				Biological replicat 4				Biological replicat 5				Biological replicat 6				Biological replicat 7				Biological replicat 8
	time	tech. Replicat 1	tech. Replicat 2	tech. Replicat 3	time	tech. Replicat 1	tech. Replicat 2	tech. Replicat 3	time	tech. Replicat 1	tech. Replicat 2	tech. Replicat 3	time	tech. Replicat 1	tech. Replicat 2	tech. Replicat 3	time	tech. Replicat 1	tech. Replicat 2	tech. Replicat 3	time	tech. Replicat 1	tech. Replicat 2	tech. Replicat 3
	0	0.6402	0.6559	0.6505	0	0.6956	0.6975	0.6954	0	0.734	0.7351	0.7078	0	0.742	0.7278	0.7071	0	0.7938	0.8101	0.8096	0	0.8017	0.7559	0.8229	0	0.8307	0.7185	0.763	0	0.776	0.7473	0.7689
	5.95	0.6487	0.6833	0.6743	5.93	0.7082	0.7099	0.7086	5.95	0.7511	0.7471	0.7269	5.93	0.7583	0.7425	0.7119	5.93	0.8085	0.8224	0.826	5.93	0.8338	0.7766	0.8448	5.95	0.8485	0.7381	0.7894	5.95	0.7946	0.7736	0.7947
	11.95	0.6625	0.6886	0.6846	11.93	0.7235	0.7281	0.7305	11.95	0.7538	0.7491	0.7312	11.93	0.7698	0.7588	0.7362	11.93	0.8272	0.851	0.8463	11.93	0.8446	0.7961	0.8605	11.93	0.8748	0.7485	0.8043	11.93	0.8147	0.7916	0.8078
	17.95	0.6789	0.7085	0.6952	17.93	0.7406	0.7532	0.7438	17.95	0.7549	0.7695	0.7511	17.93	0.7855	0.7789	0.7429	17.96	0.8587	0.8727	0.8733	17.96	0.8714	0.8138	0.8859	17.93	0.8959	0.7889	0.821	17.93	0.8594	0.8177	0.8258
	23.95	0.6922	0.7266	0.7245	23.93	0.7706	0.7742	0.7641	23.93	0.7707	0.774	0.7601	23.93	0.8006	0.7992	0.7652	23.93	0.8792	0.8961	0.8955	23.93	0.8934	0.8348	0.9051	23.93	0.9145	0.786	0.8465	23.93	0.8681	0.8323	0.849
	29.96	0.7138	0.7388	0.7232	29.93	0.7788	0.7831	0.7882	29.98	0.7774	0.7879	0.7684	29.95	0.8133	0.8019	0.7819	29.93	0.9019	0.8995	0.919	29.93	0.895	0.8495	0.928	29.93	0.9305	0.8051	0.8625	29.93	0.8968	0.8461	0.8668
	35.94	0.7194	0.7557	0.7464	35.93	0.7938	0.7985	0.8017	35.95	0.7785	0.7994	0.7848	35.93	0.8153	0.8179	0.7805	35.93	0.9084	0.9321	0.928	35.93	0.9221	0.8762	0.947	35.95	0.9567	0.8338	0.8885	35.95	0.9039	0.866	0.8941
slope		0.00236858	0.00267137	0.00253429		0.0028782	0.00295318	0.00304983		0.00120892	0.00178343	0.00204216		0.00214907	0.00255895	0.00231931		0.00347249	0.0033693	0.00351886		0.00317266	0.00325043	0.00347643		0.00346637	0.00308333	0.00336635		0.00382248	0.00322825	0.00334321
% activity (normalized according to rnKCC2b)		63.1579	71.0526	65.7895		59.1837	61.2245	61.2245		38.7097	58.0645	64.5161		53.8462	58.9744	66.6667		73.6434	71.455	74.6269		67.2848	68.9341	73.7269		66.8783	59.4881	64.9484		73.7489	62.2841	64.502
total mean	64.3305
standard deviation	8

## Sheet: Sup. Fig 2
G113A		Biological replicat 1				Biological replicat 2				Biological replicat 3				Biological replicat 4				Biological replicat 5				Biological replicat 6
	time	tech. Replicat 1	tech. Replicat 2	tech. Replicat 3	time	tech. Replicat 1	tech. Replicat 2	tech. Replicat 3	time	tech. Replicat 1	tech. Replicat 2	tech. Replicat 3	time	tech. Replicat 1	tech. Replicat 2	tech. Replicat 3	time	tech. Replicat 1	tech. Replicat 2	tech. Replicat 3	time	tech. Replicat 1	tech. Replicat 2	tech. Replicat 3
	0	0.6751	0.7356	0.6767	0	0.6892	0.7365	0.7005	0	0.7117	0.7112	0.7028	0	0.715	0.6954	0.6869	0	0.8112	0.7794	0.6804	0	0.6246	0.6504	0.6097
	5.93	0.688	0.7475	0.6882	5.97	0.6966	0.7404	0.7079	5.95	0.7283	0.7351	0.7165	5.91	0.724	0.7049	0.6943	5.93	0.8333	0.7958	0.6934	5.95	0.6374	0.662	0.6124
	11.93	0.7105	0.7495	0.6996	11.97	0.7103	0.744	0.7159	11.95	0.745	0.7487	0.7159	11.91	0.7292	0.7116	0.7098	11.93	0.8518	0.8044	0.7028	11.97	0.6434	0.6756	0.6254
	17.93	0.7094	0.7613	0.7068	17.97	0.7228	0.7542	0.722	17.95	0.7592	0.7623	0.7355	17.91	0.7432	0.7166	0.7156	17.95	0.8705	0.8335	0.7052	17.97	0.6537	0.6768	0.6385
	23.93	0.731	0.776	0.7116	23.99	0.7272	0.7605	0.7354	23.95	0.7678	0.7615	0.7424	23.91	0.743	0.7288	0.7252	23.93	0.8924	0.8328	0.7289	23.98	0.6596	0.6879	0.6506
	29.93	0.7355	0.7857	0.7169	29.97	0.7388	0.7752	0.7478	29.95	0.7672	0.7689	0.7574	29.91	0.7631	0.7383	0.7472	29.93	0.9223	0.8376	0.7322	29.97	0.6606	0.6906	0.6438
	35.93	0.7485	0.7983	0.725	35.97	0.7508	0.7887	0.7512	35.95	0.7841	0.773	0.7624	35.91	0.7718	0.7467	0.7476	35.93	0.9332	0.8617	0.7413	35.97	0.6645	0.7056	0.6685
slope		0.00200051	0.00173444	0.00127692		0.00170365	0.0014453	0.00149711		0.00189305	0.00158297	0.00171047		0.00156457	0.0014184	0.00180837		0.00348407	0.00213903	0.00170669		0.00108524	0.00139966	0.0015744
% activity (normalized according to rnKCC2b)		52.6316	44.7368	34.2105		34.6939	28.5714	30.6122		61.2903	51.6129	54.8387		41.0256	46.1538	35.8974		67.2197	41.2693	32.9279		28.9549	37.3436	42.0058
total mean	42.5554
standard deviation	11
c_G113A		Biological replicat 1				Biological replicat 2				Biological replicat 3				Biological replicat 4				Biological replicat 5				Biological replicat 6
	time	tech. Replicat 1	tech. Replicat 2	tech. Replicat 3	time	tech. Replicat 1	tech. Replicat 2	tech. Replicat 3	time	tech. Replicat 1	tech. Replicat 2	tech. Replicat 3	time	tech. Replicat 1	tech. Replicat 2	tech. Replicat 3	time	tech. Replicat 1	tech. Replicat 2	tech. Replicat 3	time	tech. Replicat 1	tech. Replicat 2	tech. Replicat 3
	0	0.6434	0.6649	0.6803	0	0.6865	0.721	0.726	0	0.7034	0.6952	0.682	0	0.767	0.7535	0.7437	0	0.764	0.7742	0.7007	0	0.602	0.6086	0.5879
	5.93	0.6465	0.6605	0.6851	5.97	0.7024	0.7333	0.7302	5.95	0.6997	0.702	0.6983	5.91	0.7739	0.7574	0.7484	5.97	0.7866	0.7846	0.7109	5.95	0.5964	0.6254	0.5979
	11.93	0.6566	0.6691	0.7014	11.97	0.7023	0.7453	0.7364	11.95	0.7243	0.7084	0.7006	11.91	0.7953	0.7655	0.7634	11.95	0.7829	0.7987	0.7187	11.97	0.6054	0.6247	0.5998
	17.93	0.6768	0.6806	0.7026	17.98	0.7129	0.7395	0.7444	17.95	0.7285	0.7111	0.7064	17.91	0.7896	0.7826	0.7659	17.95	0.8004	0.7998	0.7327	17.97	0.6275	0.6357	0.6203
	23.93	0.6673	0.6808	0.7155	23.97	0.7195	0.7517	0.7554	23.95	0.7361	0.7175	0.7143	23.91	0.8002	0.784	0.7718	23.95	0.8048	0.8143	0.745	23.98	0.6409	0.6378	0.6217
	29.93	0.6864	0.6967	0.7178	29.99	0.726	0.7565	0.7636	29.95	0.7392	0.7317	0.7175	29.91	0.8034	0.7939	0.785	29.95	0.8167	0.8269	0.7513	29.97	0.6304	0.6469	0.633
	35.93	0.6988	0.6981	0.7229	35.97	0.7316	0.7728	0.7765	35.95	0.7447	0.7366	0.7226	35.91	0.8224	0.7999	0.7894	35.97	0.8239	0.8251	0.7624	35.97	0.6516	0.6491	0.647
slope		0.00153009	0.00109523	0.00123539		0.00118895	0.00123944	0.00141299		0.00127918	0.00114811	0.00103578		0.00137171	0.00137556	0.00130391		0.00155943	0.0015063	0.00174064		0.0015026	0.00105713	0.00160392
% activity (normalized according to rnKCC2b)		39.4737	28.9474	31.5789		24.4898	24.4898	28.5714		41.9355	35.4839	32.2581		35.8974	35.8974	33.3333		33.0719	31.9451	36.9149		38.4101	27.0227	41.0003
total mean	33.3734
standard deviation	5
G413A		Biological replicat 1				Biological replicat 2				Biological replicat 3				Biological replicat 4				Biological replicat 5
	time	tech. Replicat 1	tech. Replicat 2	tech. Replicat 3	time	tech. Replicat 1	tech. Replicat 2	tech. Replicat 3	time	tech. Replicat 1	tech. Replicat 2	tech. Replicat 3	time	tech. Replicat 1	tech. Replicat 2	tech. Replicat 3	time	tech. Replicat 1	tech. Replicat 2	tech. Replicat 3
	0	0.4374	0.4294	0.4566	0	0.4694	0.4501	0.4617	0	0.4706	0.489	0.4649	0	0.4161	0.4298	0.4102	0	0.7059	0.6801	0.7605
	5.91	0.4426	0.4291	0.4646	6.02	0.4758	0.4626	0.4668	5.93	0.477	0.4981	0.485	5.94	0.4303	0.4388	0.4239	5.99	0.7148	0.6905	0.7651
	11.91	0.4471	0.4314	0.4805	12.01	0.4843	0.4654	0.4701	11.93	0.4896	0.5008	0.4789	11.93	0.4353	0.4492	0.425	11.97	0.7277	0.6933	0.7726
	17.94	0.4543	0.4429	0.4773	18.04	0.4864	0.4666	0.479	17.95	0.4869	0.5042	0.4718	17.95	0.4386	0.443	0.4173	17.97	0.7342	0.7027	0.7937
	23.91	0.4651	0.4391	0.4814	24.01	0.4912	0.4685	0.4817	23.93	0.4878	0.5111	0.4937	23.93	0.4416	0.4481	0.4167	23.97	0.743	0.7126	0.7998
	29.91	0.4586	0.4473	0.4789	30.01	0.4939	0.4826	0.4792	29.93	0.4964	0.5145	0.4878	29.96	0.4401	0.4533	0.4248	29.97	0.7516	0.7156	0.8076
	35.91	0.4703	0.4438	0.4806	36.02	0.4971	0.4794	0.4808	35.93	0.4985	0.5255	0.491	35.94	0.4382	0.4504	0.4357	35.99	0.7513	0.7262	0.8187
slope		0.000886534	0.000520742	0.000604618		0.00075104	0.00077959	0.000557731		0.000719134	0.000909371	0.000587588		0.000548713	0.000534008	0.000416693		0.00134022	0.00123747	0.00170788
% activity (normalized according to rnKCC2b)		36.0994	21.2045	24.6199		30.5822	31.7447	22.7107		28.52	36.0646	23.303		21.7613	21.1781	16.5255		28.8865	26.6719	36.811
total mean	27.1122
standard deviation	6
c_G413A		Biological replicat 1				Biological replicat 2				Biological replicat 3				Biological replicat 4				Biological replicat 5
	time	tech. Replicat 1	tech. Replicat 2	tech. Replicat 3	time	tech. Replicat 1	tech. Replicat 2	tech. Replicat 3	time	tech. Replicat 1	tech. Replicat 2	tech. Replicat 3	time	tech. Replicat 1	tech. Replicat 2	tech. Replicat 3	time	tech. Replicat 1	tech. Replicat 2	tech. Replicat 3
	0	0.4709	0.4379	0.4282	0	0.4413	0.448	0.4362	0	0.4648	0.4706	0.4702	0	0.4449	0.4256	0.4168	0	0.6847	0.7113	0.7091
	5.91	0.4648	0.442	0.4343	6.02	0.4417	0.4491	0.4364	5.93	0.464	0.501	0.4648	5.94	0.4404	0.4354	0.4129	5.96	0.7041	0.7292	0.715
	11.91	0.4651	0.4468	0.4371	12.01	0.4498	0.4575	0.4387	11.93	0.4732	0.5112	0.4734	11.93	0.4399	0.4294	0.4228	11.94	0.708	0.7301	0.7231
	17.94	0.4779	0.4532	0.4382	18.04	0.4633	0.4601	0.4411	17.95	0.4679	0.5277	0.4811	17.95	0.4527	0.4393	0.4191	17.94	0.7279	0.738	0.7272
	23.91	0.4717	0.4561	0.4448	24.01	0.4625	0.4639	0.4532	23.93	0.4837	0.5168	0.4785	23.93	0.452	0.4428	0.4232	23.94	0.7266	0.747	0.7442
	29.91	0.4819	0.4597	0.4512	30.01	0.4697	0.4668	0.4552	29.93	0.4785	0.5227	0.4802	29.96	0.4532	0.4511	0.4227	29.94	0.7399	0.7481	0.7507
	35.91	0.482	0.4639	0.4479	36.02	0.4655	0.4674	0.4607	35.93	0.4801	0.5252	0.487	35.94	0.4629	0.4516	0.4331	35.96	0.7431	0.7637	0.756
slope		0.000442393	0.000731555	0.000599597		0.000840975	0.000595082	0.000747267		0.000508918	0.00126738	0.000514633		0.000546649	0.00073165	0.000410491		0.00158089	0.00126244	0.0013895
% activity (normalized according to rnKCC2b)		16.592	27.437	22.4879		20.1831	50.2627	20.4097		31.5409	22.3186	28.0263		21.6795	29.0164	16.2796		33.6679	26.8858	29.5918
total mean	26.4253
standard deviation	8
I414E		Biological replicat 1				Biological replicat 2				Biological replicat 2				Biological replicat 3				Biological replicat 4				Biological replicat 5				Biological replicat 6
	time	tech. Replicat 1	tech. Replicat 2	tech. Replicat 3	time	tech. Replicat 1	tech. Replicat 2	tech. Replicat 3	time	tech. Replicat 1	tech. Replicat 2	tech. Replicat 3	time	tech. Replicat 1	tech. Replicat 2	tech. Replicat 3	time	tech. Replicat 1	tech. Replicat 2	tech. Replicat 3	time	tech. Replicat 1	tech. Replicat 2	tech. Replicat 3	time	tech. Replicat 1	tech. Replicat 2	tech. Replicat 3
	0	0.6673	0.6509	0.6688	0	0.6923	0.716	0.6849	0	0.6747	0.66	0.6391	0	0.6714	0.6873	0.6447	0	0.6236	0.6639	0.6228	0	0.646	0.606	0.5793	0	0.6427	0.6313	0.6152
	5.97	0.6636	0.6689	0.6733	5.91	0.6948	0.7322	0.6929	6.01	0.681	0.6717	0.6663	5.94	0.6717	0.7038	0.6597	5.97	0.6326	0.6824	0.6259	5.93	0.65	0.6078	0.5927	5.93	0.6483	0.6395	0.6317
	11.97	0.6771	0.6748	0.6811	11.91	0.7014	0.7381	0.6999	12.01	0.6867	0.6833	0.6631	11.93	0.6862	0.7175	0.6537	11.95	0.641	0.6916	0.6487	11.93	0.6714	0.6161	0.5987	11.93	0.661	0.6496	0.6428
	17.97	0.6781	0.6761	0.6913	17.91	0.7174	0.7461	0.7102	18.04	0.6941	0.6926	0.6627	17.95	0.7016	0.7178	0.6682	17.98	0.6524	0.6934	0.6517	17.96	0.6763	0.6301	0.6071	17.95	0.6695	0.6539	0.653
	23.99	0.6905	0.6845	0.6967	23.91	0.7253	0.7557	0.7199	24.02	0.7045	0.6888	0.6891	23.93	0.7103	0.7354	0.6653	23.96	0.6617	0.7068	0.6603	23.93	0.6754	0.6456	0.6163	23.93	0.6882	0.6664	0.6572
	29.97	0.6869	0.6867	0.7111	29.91	0.7346	0.7638	0.7275	30.01	0.7147	0.6941	0.7021	29.93	0.7105	0.7462	0.6843	29.95	0.6739	0.7089	0.6651	29.93	0.6847	0.6431	0.6202	29.93	0.6795	0.6699	0.6482
	35.97	0.7008	0.7133	0.7222	35.91	0.7332	0.7575	0.7305	36	0.7224	0.7148	0.6971	35.94	0.7251	0.7452	0.6783	35.97	0.677	0.7199	0.6731	35.93	0.7149	0.6359	0.6312	35.93	0.6918	0.6799	0.6718
slope		0.000955953	0.00138434	0.00149707		0.0013488	0.00122343	0.00134737		0.00135873	0.00127801	0.0016164		0.00156638	0.00164672	0.000962939		0.00156954	0.0014067	0.0014348		0.00166954	0.00113128	0.00136045		0.00141185	0.00133135	0.00129411
% activity (normalized according to rnKCC2b)		20.4082	28.5714	30.6122		33.3333	20.5128	28.2051		40.6476	38.2329	48.3561		46.8599	49.2633	28.8073		46.9542	42.0827	42.9235		49.946	33.8434	40.6993		38.2743	36.0919	35.0825
total mean	37.1289
standard deviation	9
c_I414E		Biological replicat 1				Biological replicat 2				Biological replicat 3				Biological replicat 4				Biological replicat 5				Biological replicat 6
	time	tech. Replicat 1	tech. Replicat 2	tech. Replicat 3	time	tech. Replicat 1	tech. Replicat 2	tech. Replicat 3	time	tech. Replicat 1	tech. Replicat 2	tech. Replicat 3	time	tech. Replicat 1	tech. Replicat 2	tech. Replicat 3	time	tech. Replicat 1	tech. Replicat 2	tech. Replicat 3	time	tech. Replicat 1	tech. Replicat 2	tech. Replicat 3
	0	0.645	0.6265	0.6115	0	0.6366	0.6383	0.6309	0	0.6504	0.6409	0.6117	0	0.6289	0.615	0.5967	0	0.6455	0.6562	0.6359	0	0.6102	0.6157	0.6239
	6.01	0.6494	0.6433	0.6203	5.94	0.6609	0.646	0.6268	5.97	0.6508	0.6488	0.6336	5.93	0.6381	0.6331	0.6019	5.95	0.6541	0.6669	0.6393	5.95	0.6202	0.6142	0.639
	12.01	0.6563	0.6448	0.6319	11.93	0.6609	0.6441	0.6438	11.95	0.6596	0.6614	0.6449	11.93	0.6393	0.6379	0.6002	11.95	0.673	0.6822	0.6442	11.97	0.6217	0.6288	0.6469
	18.04	0.6679	0.6582	0.6371	17.95	0.67	0.651	0.6445	17.98	0.6704	0.6648	0.6509	17.96	0.6431	0.6425	0.6059	17.95	0.6739	0.6754	0.6537	17.97	0.631	0.632	0.6594
	24.02	0.6694	0.6578	0.645	23.93	0.6814	0.6604	0.6535	23.96	0.682	0.6708	0.6606	23.93	0.6475	0.6525	0.6267	23.95	0.6764	0.6849	0.65	23.98	0.6282	0.6446	0.6653
	30.01	0.6815	0.6672	0.655	29.93	0.6881	0.6588	0.6627	29.95	0.6896	0.6765	0.6688	29.93	0.6492	0.6599	0.6151	29.96	0.6889	0.6918	0.6671	29.97	0.641	0.6471	0.6652
	36	0.6794	0.6652	0.6565	35.94	0.6914	0.6701	0.6615	35.97	0.6935	0.6944	0.6745	35.93	0.6652	0.6608	0.6243	35.95	0.6965	0.704	0.6853	35.97	0.6461	0.6589	0.6774
slope		0.00107448	0.00105322	0.00129463		0.00142561	0.000818283	0.00103286		0.00136596	0.00134206	0.00163475		0.000830116	0.0012249	0.000808699		0.00134614	0.0011668	0.0012488		0.000927442	0.00125768	0.00137696
% activity (normalized according to rnKCC2b)		32.1441	31.508	38.7302		42.6484	24.4797	30.8991		50.5643	49.6795	60.5141		30.7288	45.3426	29.936		40.6755	35.2566	37.7345		23.7077	32.1495	35.1984
total mean	37.3276
standard deviation	10
